# Supplementary material for: Cultured meat with enriched organoleptic properties by regulating cell differentiation
Source: Nat Commun. 2024 Jan 2;15:77. doi: 10.1038/s41467-023-44359-9 (PMC10762223; doi:10.1038/s41467-023-44359-9)
Supplement: Supplementary file 4 — Source Data [file 41467_2023_44359_MOESM4_ESM.xlsx]

## Sheet: Fig. 1c
	ACM	Beef
	Cohesiveness	Cohesiveness
	0.68	0.79
	0.78	0.8
	0.96	0.81
	Nutrition Facts
	ACM
	Carbohydrates (g)	Saturated Fats (g)	Unsaturated Fats (g)	Proteins (g)
	3	0.12	0.017	10.71

## Sheet: Fig. 2b(i)
		LALC	LAHC	HALC	HAHC
	Raman shift (cm-1)	Intensity (arb. units)	Intensity (arb. units)	Intensity (arb. units)	Intensity (arb. units)
	1357.62	5.07791	1.64987	5.19568	3.25454
	1358.6	3.25386	0.32893	4.48899	1.56279
	1359.59	1.69298	-0.82447	3.86346	0.15429
	1360.57	0.76693	-1.6715	3.30367	-0.86935
	1361.56	0.24315	-2.0715	2.79555	-1.49335
	1362.54	-0.0022	-2.12154	2.30935	-1.9171
	1363.52	-0.21124	-1.80997	1.84126	-2.08745
	1364.51	0.04147	-1.14828	1.40954	-2.07435
	1365.49	0.15323	-0.25381	1.02545	-1.9293
	1366.48	0.86254	0.78389	0.70092	-1.61419
	1367.46	1.814	1.83425	0.44203	-1.14434
	1368.44	2.62955	2.86672	0.27234	-0.60169
	1369.42	3.1612	3.77149	0.19854	-0.11944
	1370.41	3.80922	4.48788	0.23452	0.19136
	1371.39	4.22967	5.09925	0.39873	0.47462
	1372.37	5.35392	5.63392	0.70433	0.66887
	1373.36	6.42164	6.02681	1.14901	0.96337
	1374.34	7.8788	6.33948	1.71502	1.34712
	1375.32	9.13895	6.60285	2.38473	1.71577
	1376.3	10.2511	6.88541	3.13723	2.04622
	1377.28	11.7463	7.25598	3.93414	2.34517
	1378.27	13.0984	7.72488	4.76142	2.71838
	1379.25	14.8751	8.32114	5.60812	3.29263
	1380.23	17.518	8.94141	6.45913	3.91128
	1381.21	19.8172	9.54268	7.31364	4.55593
	1382.19	22.3995	10.2014	8.17634	5.01808
	1383.17	24.9777	10.8688	9.06425	5.28373
	1384.15	27.658	11.5	9.99875	5.53878
	1385.13	30.2042	12.09	10.9882	5.77734
	1386.11	32.4855	12.6329	12.0555	6.01059
	1387.09	35.3267	13.1448	13.2051	6.24634
	1388.07	37.983	13.5551	14.4223	6.38369
	1389.05	40.3402	13.9639	15.6973	6.61324
	1390.03	42.7255	14.3593	16.997	6.98169
	1391.01	44.9838	14.738	18.2805	7.56354
	1391.99	47.246	15.1377	19.51	8.37119
	1392.97	49.5413	15.6317	20.6585	9.22305
	1393.95	52.2725	16.2194	21.7248	10.2204
	1394.93	54.6418	16.7792	22.6884	11.3354
	1395.91	57.024	17.3101	23.5553	12.5273
	1396.89	58.8413	17.887	24.3379	13.905
	1397.87	60.4575	18.4522	25.0615	15.3261
	1398.84	62.3536	19.0975	25.7741	16.8377
	1399.82	64.4309	19.798	26.5324	18.5097
	1400.8	66.4301	20.4977	27.3867	20.3823
	1401.78	67.8994	21.1494	28.3684	22.626
	1402.75	69.2164	21.7456	29.4933	25.0516
	1403.73	71.4137	22.4276	30.7974	27.7049
	1404.71	73.5499	23.2524	32.2829	30.6324
	1405.69	76.1962	24.2157	33.9535	33.7896
	1406.66	78.7593	25.3554	35.7701	37.1332
	1407.64	81.0075	26.5908	37.7088	40.5772
	1408.62	82.8598	27.94	39.7354	44.0738
	1409.59	85.2379	29.4899	41.8026	47.5627
	1410.57	88.7571	31.2562	43.8811	50.8464
	1411.55	91.9314	33.2325	45.9293	54.12
	1412.52	94.8415	35.3234	47.8975	57.3539
	1413.5	97.6157	37.4001	49.7646	60.4226
	1414.47	99.7728	39.4331	51.5133	63.2235
	1415.45	102.206	41.3562	53.1541	65.8541
	1416.43	105.146	43.1759	54.6746	68.3448
	1417.4	108.166	44.8629	56.0524	70.5507
	1418.38	110.341	46.3219	57.2864	72.4403
	1419.35	111.631	47.5052	58.362	74.1272
	1420.33	113.027	48.3921	59.2962	75.4359
	1421.3	114.059	49.0681	60.0916	76.3448
	1422.27	114.659	49.6352	60.753	76.9147
	1423.25	115.931	50.0529	61.2914	77.2573
	1424.22	117.038	50.371	61.6985	77.3682
	1425.2	117.496	50.5761	62.0011	77.1999
	1426.17	118.159	50.7351	62.2403	76.9948
	1427.15	119.455	50.9761	62.4664	76.8544
	1428.12	121.045	51.3413	62.7272	76.8093
	1429.09	123.299	51.912	63.0681	77.0642
	1430.07	126.13	52.624	63.5447	77.6559
	1431.04	129.717	53.4897	64.1957	78.6378
	1432.01	134.125	54.6146	65.0567	80.0647
	1432.99	139.346	56.0104	66.1597	81.8343
	1433.96	145.486	57.834	67.5139	84.0622
	1434.93	152.628	59.9716	69.1206	86.5661
	1435.9	160.25	62.3169	70.97	89.267
	1436.87	168.687	64.9378	73.0468	92.0829
	1437.85	177.401	67.8159	75.3401	94.8476
	1438.82	186.744	71.0056	77.82	97.5225
	1439.79	196.799	74.4051	80.4518	100.095
	1440.76	206.731	77.9455	83.2177	102.475
	1441.73	216.651	81.6119	86.0895	104.818
	1442.7	226.806	85.1914	89.0383	107.058
	1443.67	236.319	88.7988	92.0191	109.29
	1444.65	245.491	92.4475	94.9674	111.537
	1445.62	253.979	96.0029	97.8133	113.788
	1446.59	261.938	99.3513	100.486	116.109
	1447.56	268.575	102.401	102.91	118.507
	1448.53	273.754	105.151	105.018	120.871
	1449.5	277.366	107.558	106.743	123.174
	1450.47	279.669	109.523	108.025	125.158
	1451.44	280.045	111.09	108.825	126.726
	1452.41	279.21	112.142	109.136	127.789
	1453.38	277.333	112.631	108.99	128.338
	1454.35	274.61	112.607	108.42	128.384
	1455.32	270.443	112.12	107.472	127.832
	1456.29	266.188	111.171	106.208	126.612
	1457.25	261.309	109.796	104.7	124.752
	1458.22	256.424	108.11	103.007	122.292
	1459.19	251.318	106.172	101.191	119.455
	1460.16	246.407	104.029	99.3093	116.354
	1461.13	241.51	101.736	97.3752	113.021
	1462.09	236.432	99.3388	95.3915	109.448
	1463.06	230.929	96.7963	93.3474	105.627
	1464.03	225.536	94.1767	91.2342	101.753
	1465	219.438	91.5581	89.029	98.011
	1465.96	213.755	88.9583	86.6874	94.4302
	1466.93	207.348	86.2888	84.1782	90.9451
	1467.9	200.422	83.5772	81.476	87.504
	1468.87	192.742	80.7896	78.5509	84.0609
	1469.83	184.713	77.9089	75.4043	80.689
	1470.8	176.109	74.9899	72.0533	77.3829
	1471.77	167.4	72.0163	68.5136	74.1308
	1472.73	158.569	68.8968	64.8404	70.696
	1473.7	149.495	65.6162	61.0853	66.8599
	1474.66	139.452	62.1686	57.3114	62.652
	1475.63	129.581	58.5461	53.5805	58.2594
	1476.6	119.641	54.7696	49.9827	53.6802
	1477.56	110.227	50.8954	46.5675	48.9372
	1478.53	100.755	47.0053	43.385	43.9346
	1479.49	91.4261	43.054	40.4529	38.7674
	1480.46	81.9912	39.2034	37.7912	33.5616
	1481.42	72.7601	35.584	35.3808	28.5509
	1482.39	64.0407	32.1944	33.1996	23.9942
	1483.35	55.895	28.9916	31.1931	19.9431
	1484.32	48.4583	26.0954	29.3183	16.2516
	1485.28	41.917	23.5411	27.496	13.007
	1486.25	35.8504	21.2633	25.6715	10.2622
	1487.21	30.2604	19.1547	23.8007	8.12399
	1488.17	25.5309	17.2581	21.8689	6.56174
	1489.14	21.4635	15.4078	19.8484	5.45304
	1490.1	17.6997	13.5757	17.7472	4.71899
	1491.06	14.2197	11.7957	15.5881	4.21284
	1492.03	11.603	10.1229	13.423	3.81864
	1492.99	9.0981	8.46081	11.2776	3.59878
	1493.95	6.69182	6.75741	9.22044	3.46413
	1494.91	4.36514	5.08371	7.3176	3.31898
	1495.88	2.69263	3.59525	5.60503	3.14568
	1496.84	1.37405	2.26825	4.1178	2.90373
	1497.8	0.44077	1.23746	2.89756	2.63418
	1498.76	0.02379	0.44576	1.94202	2.31672
	1499.73	-0.11562	-0.12391	1.25435	1.95262
	1500.69	-0.5451	-0.4585	0.81271	1.55977
	1501.65	-0.75158	-0.563	0.62187	1.11192
	1502.61	-0.39046	-0.38399	0.66243	0.69027
	1503.57	0.72396	0.04581	0.9051	0.35232
	1504.53	1.49228	0.56851	1.31596	0.04857
	1505.5	2.34087	1.21655	1.85329	-0.19734
	1506.46	2.99819	1.87765	2.45895	-0.32959
	1507.42	3.98861	2.54995	3.11211	-0.34124
	1508.38	5.63543	3.25316	3.79337	-0.17069
	1509.34	7.35405	3.90626	4.46744	0.25256
	1510.3	9.22127	4.60867	5.0826	0.93641
	1511.26	10.458	5.33737	5.59946	1.73535
	1512.22	11.0779	6.05657	6.00552	2.6618
	1513.18	12.2039	6.79498	6.30578	3.67335
	1514.14	12.9351	7.50728	6.52834	4.7149
	1515.1	14.0243	8.23458	6.722	5.68415
	1516.06	14.4093	9.01839	6.92086	6.62849
	1517.01	14.2095	9.83146	7.14715	7.51109
	1517.97	14.4349	10.7388	7.45461	8.22384
	1518.93	14.6848	11.5734	7.90467	8.80779
	1519.89	15.3795	12.2684	8.54944	9.46144
	1520.85	16.4816	12.8973	9.4061	10.1472

## Sheet: Fig. 2c(i)
		LALC	LAHC	HALC	HAHC
	Compressive stran (%)	Compressive strength (kPa)	Compressive strength (kPa)	Compressive strength (kPa)	Compressive strength (kPa)
	0	-0.00332	0.00386	0.000341487	0.01021
	-0.0375	0.00123	0.00635	0.00364	0.02557
	0	0.00471	0.00555	-0.0063	0.05997
	0.06563	0.01015	0.00251	0.00752	0.07245
	0.394	-0.00689	-0.00715	0.02403	0.11573
	0.759	0.00809	0.00439	0.03803	0.19288
	0.956	0.01437	0.01688	0.05417	0.32196
	1.106	0.00796	0.01981	0.05064	0.45446
	1.266	0.01238	0.02684	0.06444	0.5566
	1.434	0.01764	0.02019	0.07892	0.64477
	1.613	0.0119	0.03657	0.08307	0.70445
	1.772	0.02226	0.02904	0.08445	0.78501
	1.941	0.02017	0.04497	0.08388	0.85315
	2.109	0.02458	0.04215	0.09556	0.93093
	2.278	0.02455	0.05107	0.10688	0.99844
	2.447	0.02395	0.04579	0.11729	1.07177
	2.625	0.0279	0.05545	0.12669	1.13637
	2.784	0.02591	0.05045	0.12199	1.19108
	2.944	0.0335	0.05343	0.14012	1.24682
	3.113	0.03293	0.06505	0.14917	1.29755
	3.281	0.04057	0.05761	0.15271	1.34994
	3.441	0.03767	0.05695	0.15323	1.39219
	3.609	0.03013	0.05903	0.17228	1.47644
	3.778	0.0314	0.06414	0.18826	1.50996
	3.938	0.04223	0.07113	0.18574	1.59425
	4.106	0.05163	0.0654	0.20153	1.6294
	4.275	0.03697	0.06444	0.21602	1.67797
	4.444	0.04695	0.07105	0.21391	1.72163
	4.612	0.04944	0.06816	0.23807	1.77797
	4.781	0.05409	0.06944	0.25465	1.83603
	4.95	0.04667	0.07422	0.25817	1.76876
	5.119	0.04834	0.07306	0.179	1.83294
	5.287	0.05295	0.08768	0.17665	1.91279
	5.456	0.05618	0.08049	0.18997	1.99061
	5.625	0.04849	0.08736	0.18847	2.0781
	5.794	0.05453	0.08666	0.19732	2.15195
	5.953	0.0672	0.09548	0.19598	2.21277
	6.131	0.06708	0.09752	0.20241	2.12129
	6.291	0.05955	0.10037	0.20771	2.21573
	6.45	0.05705	0.10014	0.21586	2.2843
	6.619	0.06752	0.11076	0.22106	2.34913
	6.788	0.06444	0.11264	0.22267	2.42909
	6.938	0.05629	0.10865	0.20993	2.49092
	7.097	0.06608	0.12082	0.22175	2.46584
	7.275	0.06666	0.11184	0.21476	2.53367
	7.444	0.07161	0.10636	0.23203	2.6008
	7.603	0.0734	0.11543	0.22417	2.64221
	7.772	0.07315	0.12298	0.2414	2.56855
	7.941	0.07789	0.12348	0.24678	2.635
	8.109	0.08065	0.13042	0.25707	2.67674
	8.278	0.08148	0.13525	0.25542	2.73854
	8.447	0.08605	0.12923	0.26334	2.7899
	8.606	0.08495	0.12922	0.27246	2.84096
	8.775	0.08848	0.13106	0.26768	2.77026
	8.944	0.0888	0.10763	0.2808	2.82833
	9.112	0.08949	0.11032	0.28023	2.8558
	9.281	0.0985	0.1148	0.2868	2.90978
	9.459	0.08818	0.11741	0.30179	2.95043
	9.628	0.09783	0.12959	0.30365	3.00306
	9.797	0.09893	0.13703	0.31354	2.93616
	9.956	0.097	0.14959	0.31863	2.99462
	10.116	0.10165	0.15826	0.31999	3.04326
	10.275	0.09639	0.16496	0.33207	3.07577
	10.434	0.11191	0.18791	0.33138	3.12181
	10.603	0.10933	0.18136	0.33896	3.11022
	10.772	0.10649	0.20515	0.35195	3.14493
	10.941	0.11369	0.20616	0.35619	3.20548
	11.109	0.11946	0.22162	0.36829	3.15979
	11.269	0.10605	0.22126	0.37279	3.22325
	11.438	0.1067	0.23808	0.38338	3.27067
	11.606	0.11603	0.24476	0.37753	3.25948
	11.775	0.11355	0.2535	0.38791	3.3055
	11.944	0.11365	0.26642	0.4005	3.36921
	12.113	0.12836	0.2555	0.40557	3.34643
	12.281	0.12762	0.2752	0.41019	3.3842
	12.441	0.12235	0.29101	0.41524	3.37383
	12.609	0.13097	0.3095	0.42745	3.37177
	12.778	0.12976	0.32428	0.43304	3.43471
	12.956	0.14162	0.33742	0.45141	3.45297
	13.125	0.14184	0.36669	0.45132	3.51335
	13.294	0.13152	0.37247	0.45272	3.5459
	13.453	0.13041	0.39627	0.45666	3.58817
	13.622	0.14197	0.40885	0.46458	3.63918
	13.781	0.14916	0.42609	0.47188	3.6347
	13.95	0.14489	0.43516	0.47113	3.69176
	14.119	0.14365	0.45724	0.4954	3.69785
	14.278	0.14652	0.47163	0.50331	3.71566
	14.438	0.15465	0.49015	0.51145	3.75827
	14.606	0.15695	0.49953	0.513	3.77436
	14.775	0.15226	0.52116	0.53007	3.79906
	14.944	0.15356	0.52611	0.5437	3.85485
	15.113	0.15879	0.54933	0.55471	3.83144
	15.281	0.15569	0.56446	0.57189	3.86594
	15.441	0.16411	0.57748	0.60176	3.9094
	15.609	0.16483	0.58841	0.62976	3.93245
	15.778	0.16041	0.60596	0.64911	3.94912
	15.947	0.16301	0.62365	0.68762	3.99396
	16.125	0.17753	0.6439	0.71272	4.02819
	16.294	0.16364	0.66474	0.74169	4.03273
	16.462	0.18126	0.55396	0.76407	4.04762
	16.631	0.17781	0.58985	0.79363	4.08741
	16.791	0.18049	0.61825	0.81149	4.11333
	16.95	0.17551	0.64495	0.84603	4.11956
	17.109	0.1863	0.67293	0.87692	4.14212
	17.278	0.19387	0.6859	0.91209	4.18994
	17.447	0.18918	0.7125	0.9577	4.21916
	17.616	0.18426	0.73642	1.00367	4.24108
	17.784	0.20038	0.76183	1.0713	4.26566
	17.944	0.1988	0.77297	1.11222	4.29452
	18.113	0.19442	0.80588	1.18134	4.30504
	18.281	0.20113	0.82639	1.21483	4.35502
	18.45	0.19958	0.84775	1.27971	4.40962
	18.609	0.21703	0.87193	1.31769	4.42866
	18.778	0.20281	0.89277	1.36596	4.43828
	18.947	0.21369	0.74052	1.34505	4.4319
	19.116	0.21541	0.78048	1.39753	4.46448
	19.284	0.21819	0.81289	1.39535	4.5116
	19.444	0.22402	0.77559	1.43454	4.52106
	19.612	0.21277	0.74787	1.49748	4.56059
	19.781	0.21937	0.7758	1.44307	4.58592
	19.959	0.23399	0.80206	1.48914	4.59537
	20.119	0.2267	0.82881	1.25993	4.62318
	20.288	0.22574	0.86441	1.34256	4.66143
	20.447	0.23386	0.872	1.41061	4.69323
	20.606	0.23635	0.89944	1.46172	4.70322
	20.784	0.24085	0.918	1.53055	4.71845
	20.944	0.2433	0.94943	1.49971	4.74877
	21.113	0.24774	0.98064	1.56601	4.75499
	21.281	0.23734	0.94203	1.6384	4.80338
	21.45	0.24338	0.89254	1.70786	4.84854
	21.628	0.24168	0.88907	1.77162	4.88482
	21.797	0.25227	0.91976	1.65441	4.88122
	21.956	0.25748	0.95165	1.68662	4.89992
	22.125	0.26943	0.9742	1.65409	4.92945
	22.294	0.256	0.84883	1.7191	4.9842
	22.453	0.26068	0.88133	1.64767	5.01513
	22.622	0.26322	0.91767	1.72456	5.05184
	22.791	0.26342	0.94654	1.79494	5.09394
	22.959	0.26432	0.9082	1.8592	5.11241
	23.128	0.27109	0.94008	1.93386	5.07775
	23.297	0.27597	0.97162	1.80725	5.1067
	23.466	0.2811	1.00895	1.81309	5.18157
	23.634	0.27297	1.02693	1.78982	5.21872
	23.784	0.27092	1.04217	1.89065	5.26441
	23.944	0.28244	1.00254	1.9626	5.29877
	24.113	0.28126	1.04447	2.04414	5.3203
	24.281	0.2883	1.07912	1.89175	5.32168
	24.441	0.27975	1.01728	1.97984	5.37246
	24.609	0.29556	1.0497	2.04855	5.41917
	24.778	0.28316	1.0831	2.03862	5.44527
	24.947	0.29895	1.10057	2.05138	5.46418
	25.116	0.29804	1.12532	2.12934	5.44599
	25.284	0.30019	1.15519	2.18209	5.48259
	25.453	0.30809	1.18089	2.15569	5.53257
	25.622	0.29764	1.18229	2.07928	5.57725
	25.791	0.31131	1.18769	2.17169	5.58029
	25.969	0.3096	1.10027	2.24725	5.63364
	26.138	0.3209	1.11817	2.25489	5.65182
	26.297	0.31902	1.07418	2.17446	5.6775
	26.466	0.31849	1.0922	2.21712	5.70805
	26.625	0.32307	1.0048	2.30686	5.72059
	26.794	0.32606	1.04153	2.26659	5.75858
	26.963	0.32773	1.07646	2.28188	5.7972
	27.122	0.339	1.11076	2.32269	5.76405
	27.291	0.33247	1.14432	2.34048	5.83412
	27.45	0.33993	1.17125	2.36513	5.86026
	27.619	0.33817	1.20303	2.43747	5.90985
	27.778	0.34794	1.22853	2.36473	5.94737
	27.937	0.3556	1.2653	2.38184	5.93838
	28.106	0.34682	1.16375	2.3854	5.98969
	28.275	0.34977	1.14058	2.47665	6.03026
	28.444	0.35503	1.1789	2.49916	6.06074
	28.613	0.36047	1.21459	2.59093	6.04156
	28.781	0.36011	1.25074	2.57652	6.08942
	28.941	0.36438	1.27052	2.57382	6.12327
	29.109	0.3645	1.22884	2.60138	6.18034
	29.278	0.37949	1.23726	2.65343	6.20157
	29.447	0.39693	1.27575	2.59163	6.22227
	29.625	0.41474	1.31023	2.56028	6.25854
	29.803	0.42352	1.33491	2.56642	6.2755
	29.962	0.44296	1.35373	2.61989	6.32502
	30.131	0.44615	1.37421	2.69262	6.3641
	30.3	0.47719	1.21463	2.68963	6.38831
	30.469	0.48698	1.26182	2.76881	6.44689
	30.628	0.50372	1.28378	2.84566	6.43394
	30.788	0.51471	1.3197	2.77273	6.48935
	30.956	0.53156	1.36091	2.74331	6.54094
	31.116	0.55071	1.38941	2.75291	6.56496
	31.275	0.56009	1.41765	2.81672	6.57074
	31.444	0.57161	1.35172	2.89767	6.61659
	31.612	0.57696	1.37569	2.90286	6.64993
	31.781	0.59778	1.40838	2.98417	6.69406
	31.941	0.60548	1.36788	2.96896	6.70611
	32.109	0.63315	1.39694	2.91697	6.74511
	32.278	0.63381	1.39997	3.00021	6.74901
	32.447	0.66289	1.43694	3.04975	6.78423
	32.616	0.49982	1.45989	3.0504	6.8324
	32.775	0.50622	1.48186	3.07576	6.8651
	32.953	0.45805	1.50969	3.05499	6.90754
	33.122	0.46209	1.52025	3.08898	6.92901
	33.3	0.48226	1.55141	3.15085	6.95276
	33.459	0.48716	1.50967	3.148	6.98854
	33.628	0.49121	1.42068	3.10556	7.01003
	33.797	0.51343	1.44341	3.17796	7.0289
	33.966	0.51248	1.4793	3.19931	7.02856
	34.125	0.5278	1.50338	3.2739	7.0907
	34.294	0.5349	1.5273	3.2051	7.13844
	34.463	0.55119	1.56257	3.21385	7.15397
	34.622	0.54197	1.58974	3.30667	7.17141
	34.791	0.56476	1.60458	3.34539	7.23775
	34.95	0.56479	1.54986	3.36753	7.30712
	35.119	0.58499	1.57933	3.34235	7.35133
	35.287	0.58645	1.5905	3.34792	7.37678
	35.456	0.60565	1.54898	3.44242	7.40017
	35.625	0.62031	1.55694	3.46423	7.42616
	35.794	0.607	1.59781	3.39631	7.43731
	35.953	0.63191	1.6187	3.43669	7.46322
	36.122	0.63381	1.64451	3.52167	7.49582
	36.281	0.65246	1.67755	3.55562	7.53955
	36.45	0.66408	1.61628	3.49275	7.60737
	36.628	0.67276	1.65195	3.57992	7.63964
	36.797	0.68337	1.66487	3.60837	7.6801
	36.956	0.68743	1.69311	3.59082	7.677
	37.125	0.69562	1.68358	3.61355	7.7517
	37.294	0.70687	1.72788	3.64891	7.82368
	37.453	0.73132	1.65322	3.72374	7.84077
	37.622	0.72047	1.66422	3.66658	7.88743
	37.781	0.73647	1.68731	3.70816	7.91619
	37.941	0.75429	1.59058	3.77008	7.97129
	38.109	0.75456	1.62801	3.74047	8.0013
	38.278	0.76128	1.67709	3.79346	8.07051
	38.447	0.77134	1.69752	3.85924	8.13039
	38.616	0.77232	1.72918	3.80352	8.1081
	38.784	0.80719	1.7598	3.84884	8.15238
	38.944	0.82761	1.75772	3.9165	8.20681
	39.113	0.84768	1.78615	3.91827	8.25001
	39.281	0.70398	1.79987	3.95723	8.25633
	39.45	0.75735	1.82896	4.00736	8.31425
	39.619	0.79283	1.73787	3.97397	8.38262
	39.787	0.82726	1.66842	4.03085	8.35449
	39.956	0.85028	1.67848	4.04159	8.43131
	40.134	0.89981	1.70726	4.02713	8.50076
	40.294	0.92242	1.75653	4.11231	8.5425
	40.453	0.92102	1.77954	4.14937	8.5858
	40.613	0.93719	1.79977	4.13976	8.62435
	40.772	0.95234	1.84061	4.18266	8.63753
	40.941	0.98306	1.86636	4.16866	8.72417
	41.109	1.01567	1.88616	4.18053	8.72726
	41.278	1.04091	1.9285	4.24175	8.79023
	41.447	1.08197	1.91647	4.2765	8.80395
	41.616	1.09983	1.83795	4.22844	8.84214
	41.775	1.10384	1.7393	4.30362	8.8897
	41.944	1.09119	1.79064	4.35812	8.94575
	42.113	1.10508	1.8265	4.33185	8.94654
	42.281	1.13373	1.84589	4.34773	8.98187
	42.45	1.12176	1.87159	4.4429	9.02874
	42.619	1.15455	1.90824	4.4981	9.12798
	42.788	1.17696	1.93825	4.42722	9.12273
	42.956	1.11472	1.97458	4.49939	9.11818
	43.125	1.15229	2.00521	4.51886	9.16246
	43.294	1.16556	1.99349	4.60605	9.25118
	43.462	1.20127	1.89493	4.51548	9.33135
	43.622	1.19668	1.83618	4.59452	9.36571
	43.8	1.20646	1.86749	4.68819	9.43615
	43.969	1.22454	1.91136	4.51343	9.44027
	44.128	1.22379	1.94511	4.52374	9.5097
	44.278	1.21628	1.9725	4.58512	9.56871
	44.438	1.23508	2.00048	4.5296	9.61691
	44.606	1.26921	2.02074	4.56449	9.62488
	44.775	1.27375	2.06362	4.61548	9.6835
	44.944	1.26987	2.08533	4.67769	9.72719
	45.103	1.27735	2.10773	4.72527	9.78685
	45.272	1.29076	2.12978	4.81621	9.78018
	45.441	1.30965	2.13728	4.86614	9.82176
	45.609	1.33348	1.96658	4.93674	9.88787
	45.778	1.34659	2.00644	4.99371	9.96281
	45.947	1.37976	2.03504	4.9775	9.93595
	46.116	1.35856	2.07728	5.03091	9.95594
	46.275	1.36695	2.09478	5.03055	10.0196
	46.444	1.38377	2.13656	5.0856	10.0844
	46.622	1.40377	2.17179	5.1298	10.121
	46.791	1.35383	2.20912	5.11801	10.1301
	46.969	1.33629	2.23534	5.16051	10.2103
	47.128	1.37285	2.26089	5.18223	10.258
	47.297	1.39643	2.08452	5.24196	10.3158
	47.466	1.42486	2.13248	5.21298	10.3757
	47.625	1.46022	2.17103	5.24749	10.4357
	47.784	1.46586	2.20171	5.2885	10.4297
	47.953	1.44253	2.25108	5.34162	10.3869
	48.113	1.4452	2.27191	5.32236	10.4381
	48.272	1.43525	2.31728	5.34336	10.4839
	48.441	1.48032	2.34832	5.41917	10.5195
	48.609	1.49905	2.35671	5.46806	10.6324
	48.778	1.53988	2.37635	5.44722	10.7242
	48.938	1.55718	2.32158	5.50211	10.7085
	49.106	1.55702	2.22326	5.48994	10.8021
	49.275	1.5476	2.25372	5.56614	10.868
	49.444	1.56044	2.316	5.57699	10.8946
	49.612	1.55148	2.34326	5.59323	11.0081
	49.772	1.56706	2.37463	5.66654	11.0042
	49.95	1.55935	2.43601	5.61117	10.9339
	50.128	1.5719	2.47321	5.67068	11.0144
	50.297	1.58194	2.51011	5.65655	11.1209
	50.466	1.59187	2.53655	5.75337	11.2221
	50.625	1.61578	2.42938	5.78003	11.2723
	50.794	1.63464	2.48282	5.76913	11.3363
	50.972	1.65543	2.49804	5.80731	11.4457
	51.131	1.65925	2.51335	5.77235	11.5634
	51.291	1.64467	2.56045	5.81686	11.5816
	51.459	1.68044	2.56537	5.89479	11.615
	51.619	1.63162	2.59777	5.95183	11.6536
	51.787	1.67675	2.51294	5.92467	11.6853
	51.947	1.65992	2.55921	5.93697	11.7551
	52.106	1.68611	2.59114	5.99731	11.8631
	52.275	1.71203	2.61887	6.06334	11.9559
	52.444	1.70361	2.66451	5.95622	11.9152
	52.612	1.73021	2.67246	5.9514	12.0146
	52.772	1.74854	2.57259	6.0349	12.1154
	52.941	1.77931	2.61929	6.07334	12.1378
	53.109	1.79462	2.61541	6.10017	12.2212
	53.278	1.80707	2.57523	6.13654	12.2848
	53.456	1.81105	2.5922	6.1661	12.2736
	53.625	1.82159	2.61253	6.23086	12.3634
	53.794	1.81351	2.55797	6.14884	12.4757
	53.963	1.84225	2.58512	6.26359	12.547
	54.122	1.85657	2.61039	6.29148	12.6123
	54.291	1.86427	2.64175	6.35141	12.7608
	54.459	1.85256	2.6287	6.3627	12.7671
	54.619	1.86966	2.65234	6.44368	12.8314
	54.778	1.89964	2.65729	6.48486	12.9373
	54.947	1.90619	2.67045	6.50009	13.0664
	55.125	1.93203	2.69415	6.494	13.1074
	55.294	1.94444	2.69663	6.55529	13.2477
	55.463	1.95763	2.74014	6.55819	13.3766
	55.631	2.01244	2.74069	6.66468	13.3582
	55.791	1.96607	2.77677	6.66778	13.4618
	55.959	1.96305	2.77201	6.63695	13.601
	56.128	2.02892	2.81128	6.71238	13.6558
	56.297	2.03977	2.82275	6.8027	13.7843
	56.456	2.02831	2.82407	6.84254	13.8037
	56.625	2.0572	2.84904	6.88995	13.6307
	56.794	2.09709	2.85512	6.93336	13.6894
	56.953	2.1052	2.88827	6.95424	13.8922
	57.122	2.10559	2.90461	6.96493	13.8906
	57.281	2.11772	2.87728	7.03566	13.8374
	57.45	2.15707	2.89834	7.06768	13.8116
	57.619	2.15471	2.8827	7.12853	14.0146
	57.797	2.19953	2.87085	7.13707	14.195
	57.956	2.21198	2.89521	7.19244	14.2412
	58.116	2.18111	2.90533	7.14863	14.3194
	58.275	2.14319	2.91202	7.18744	14.431
	58.444	2.16416	2.91189	7.27462	14.6376
	58.613	2.19746	2.9309	7.35825	14.7975
	58.781	2.20323	2.94048	7.38023	14.797
	58.95	2.2551	2.93687	7.45136	14.8676
	59.119	2.25039	2.95336	7.46795	14.9119
	59.288	2.29417	2.96369	7.40106	15.0321
	59.456	2.14002	2.98331	7.52641	15.2184
	59.634	2.21186	2.98985	7.63964	15.3338
	59.794	2.26071	3.00452	7.68624	15.5086
	59.953	2.30545	3.00417	7.76718	15.6345
	60.122	2.29147	3.01837	7.75208	15.7562
	60.291	2.31372	3.03254	7.79784	15.9136
	60.459	2.33818	3.0427	7.82162	16.0194
	60.628	2.37138	3.05331	7.87531	15.6264
	60.797	2.3347	3.07921	7.95718	15.7637
	60.956	2.31083	3.06781	8.03606	15.9122
	61.116	2.34218	3.11564	8.09263	15.9409
	61.275	2.37288	3.13307	8.1009	16.1289
	61.444	2.38914	3.07115	8.14386	16.3404
	61.613	2.4198	3.1252	8.16853	16.4882
	61.781	2.40619	3.15154	8.27328	16.4857
	61.941	2.42146	3.18422	8.3114	16.6266
	62.109	2.43616	3.15217	8.41115	16.7926
	62.278	2.46561	3.18247	8.47531	16.9553
	62.447	2.39619	3.19954	8.562	17.1443
	62.616	2.4208	3.17737	8.60445	17.0989
	62.784	2.46277	3.18972	8.72629	17.2904
	62.953	2.46332	3.21924	8.74156	17.4189
	63.122	2.48868	3.25169	8.84029	17.4878
	63.3	2.4166	3.26022	8.96388	17.6282
	63.459	2.4589	3.25338	8.85711	17.7792
	63.628	2.50874	3.27885	8.98743	17.9556
	63.797	2.55216	3.29144	9.0158	18.0852
	63.966	2.57795	3.32633	9.08416	18.2003
	64.125	2.54486	3.3445	9.12743	17.6909
	64.294	2.55267	3.36582	9.21905	17.8547
	64.463	2.61288	3.40643	9.24625	18.0994
	64.641	2.53225	3.44118	9.35032	18.2709
	64.791	2.59519	3.43558	9.43408	18.2973
	64.95	2.5441	3.42261	9.45003	18.5316
	65.109	2.59082	3.3448	9.50975	18.7534
	65.269	2.61651	3.37317	9.61921	18.8505
	65.438	2.68029	3.42791	9.62559	19.0871
	65.606	2.64569	3.41046	9.74971	19.1232
	65.775	2.59321	3.40421	9.80248	19.3263
	65.944	2.65485	3.47453	9.89468	19.3371
	66.113	2.71127	3.51202	9.92545	19.4647
	66.281	2.75272	3.53611	9.96099	19.6161
	66.45	2.80132	3.57025	10.0906	19.7774
	66.619	2.84926	3.56559	10.1645	19.8634
	66.788	2.83919	3.57095	10.3022	19.9799
	66.956	2.82417	3.58744	10.4198	20.0063
	67.134	2.82461	3.588	10.4853	20.0845
	67.303	2.8539	3.62704	10.5977	20.2088
	67.463	2.89307	3.63151	10.6864	20.3218
	67.631	2.9082	3.63723	10.7706	20.5334
	67.8	2.89932	3.66574	10.8614	20.7771
	67.959	2.91459	3.6723	10.9619	20.9129
	68.128	2.95008	3.64183	11.0451	20.8218
	68.297	2.9626	3.60232	11.135	21.0827
	68.456	2.98374	3.63538	11.2546	21.2802
	68.625	2.97101	3.70053	11.3666	21.4855
	68.784	3.01295	3.75875	11.466	21.6889
	68.953	2.97938	3.72662	11.5884	21.8237
	69.112	2.9787	3.75844	10.7812	21.8232
	69.281	3.01921	3.79891	10.7911	21.8243
	69.441	3.07586	3.83871	10.7447	21.9377
	69.609	3.06192	3.88321	10.7944	22.1162
	69.778	3.08773	3.88548	10.8894	22.3511
	69.947	3.0714	3.90635	10.9605	22.5756
	70.116	3.07219	3.85485	11.0673	22.8044
	70.275	3.1267	3.8141	11.0889	23.032
	70.444	3.12556	3.85251	11.0162	23.1608
	70.613	3.12153	3.8921	11.048	22.6197
	70.791	3.1412	3.87576	11.1152	22.5724
	70.959	3.17428	3.92317	11.1282	22.6193
	71.128	3.18622	3.96609	11.2018	22.7892
	71.288	3.1467	3.97837	11.262	22.9258
	71.475	3.066	4.0199	11.3185	22.9728
	71.625	3.11673	4.05552	11.4035	23.2039
	71.784	3.18756	4.10021	11.4724	23.4902
	71.953	3.17256	4.11072	11.5834	23.7439
	72.131	3.24269	4.14487	11.665	23.9665
	72.291	3.29303	4.13569	11.7609	23.3812
	72.459	3.35262	4.16822	11.8361	23.5472
	72.628	3.3951	4.1644	11.9655	23.7878
	72.797	3.45417	4.22078	12.0923	23.9226
	72.956	3.47294	4.25854	12.2292	24.1418
	73.125	3.35025	4.25424	12.3349	24.2973
	73.284	3.41393	4.30471	12.4677	24.5751
	73.453	3.44625	4.30547	12.5973	24.8077
	73.613	3.46936	4.3271	12.7407	25.081
	73.772	3.41636	4.30866	12.8497	25.366
	73.95	3.42903	4.36236	12.9821	25.6459
	74.119	3.46242	4.37828	12.9945	25.9253
	74.287	3.48387	4.40981	12.9947	26.2078
	74.456	3.49608	4.43117	12.789	26.4725
	74.625	3.51984	4.48265	12.6702	26.4422
	74.794	3.52494	4.46833	12.7373	26.6675
	74.953	3.54822	4.50749	12.8794	26.7745
	75.122	3.57161	4.53466	13.0057	27.1265
	75.291	3.55745	4.57676	13.1402	27.4627
	75.459	3.58854	4.562	13.3114	27.72
	75.619	3.63353	4.61371	13.475	27.9949
	75.787	3.6431	4.62906	13.5956	28.2185
	75.956	3.62181	4.64999	13.7401	28.2177
	76.125	3.5641	4.6981	13.8831	28.2501
	76.294	3.57342	4.71578	14.0127	28.4753
	76.463	3.58537	4.76792	14.1437	28.765
	76.631	3.61724	4.78291	14.263	28.8754
	76.791	3.66199	4.79627	13.8078	29.1475
	76.959	3.68937	4.78816	13.5955	29.4607
	77.128	3.74598	4.84448	13.7572	29.755
	77.297	3.80425	4.88521	13.8924	29.933
	77.456	3.81022	4.95795	14.0401	30.1634
	77.625	3.87102	5.02191	14.1481	30.4847
	77.794	3.91501	5.08198	14.1298	30.3435
	77.944	3.92947	5.14318	14.2404	30.5922
	78.113	3.69627	5.17191	14.3899	30.8753
	78.291	3.76171	5.23226	14.563	31.2213
	78.45	3.82079	5.29392	14.7632	31.5093
	78.609	3.86832	5.3431	14.9391	31.4992
	78.778	3.92552	5.3556	15.1224	31.4539
	78.947	3.97685	5.35775	15.3526	31.6403
	79.116	4.01183	5.44206	15.5698	31.9699
	79.275	4.07849	5.20399	15.7607	32.2775
	79.444	4.12453	5.28227	15.8505	32.5039
	79.613	4.18556	5.34926	15.9899	32.833
	79.781	4.21558	5.2199	16.123	33.1943
	79.95	4.25014	5.20637	16.1168	33.4781
	80.128	4.21019	5.32156	15.6261	33.7488
	80.297	4.19183	5.46261	15.65	34.0331
	80.456	4.19107	5.57237	15.907	34.264
	80.625	3.98008	5.67155	16.0834	34.2673
	80.794	3.93277	5.77944	15.406	34.3776
	80.963	4.01486	5.86553	15.4269	34.6028
	81.131	4.06199	5.94251	15.6366	34.6274
	81.291	4.09177	5.93456	15.8298	34.9853
	81.459	4.17818	6.01967	16.0645	35.2293
	81.628	4.26643	6.09646	16.3076	35.4911
	81.788	4.317	6.16087	16.5561	35.8522
	81.947	4.37801	6.26067	16.7951	36.1886
	82.106	4.4348	6.37695	16.9864	35.5825
	--	--	--		--
	--	--	--		--
	--	--	--		--
	--	--	--		--
	--	--	--		--
	--	--	--		--
	--	--	--		--
	--	--	--		--
	--	--	--		--
	--	--	--		--
	--	--	--		--
	--	--	--		--
	--	--	--		--
	--	--	--		--
	--	--	--		--
	--	--	--		--
	--	--	--		--
	--	--	--		--
	--	--	--		--
	--	--	--		--
	--	--	--		--
	--	--	--		--
	--	--	--		--
	--	--	--		--
	--	--	--		--
	--	--	--		--
	--	--	--		--
	--	--	--		--
	--	--	--		--
	--	--	--		--
	--	--	--		--
	--	--	--		--
	--	--	--		--
	--	--	--		--
	--	--	--		--
	--	--	--		--
	--	--	--		--
	--	--	--		--
	--	--	--		--
	--	--	--		--
	--	--	--		--
	--	--	--		--
	--	--	--		--
	--	--	--		--
	--	--	--		--
	--	--	--		--
	--	--	--		--
	--	--	--		--
	--	--	--		--
	--	--	--		--
	--	--	--		--
	--	--	--		--
	--	--	--		--
	--	--	--		--
	--	--	--		--
	--	--	--		--
	--	--	--		--
	--	--	--		--
	--	--	--		--
	--	--	--		--
	--	--	--		--
	--	--	--		--
	--	--	--		--
	--	--	--		--
	--	--	--		--
	--	--	--		--
	--	--	--		--
	--	--	--		--
	--	--	--		--
	--	--	--		--
	--	--	--		--
	--	--	--		--
	--	--	--		--
	--	--	--		--
	--	--	--		--
	--	--	--		--
	--	--	--		--
	--	--	--		--
	--	--	--		--
	--	--	--		--
	--	--	--		--
	--	--	--		--
	--	--	--		--
	--	--	--		--
	--	--	--		--
	--	--	--		--
	--	--	--		--
	--	--	--		--
	--	--	--		--
	--	--	--		--
	--	--	--		--
	--	--	--		--
	--	--	--		--
	--	--	--		--
	--	--	--		--
	--	--	--		--
	--	--	--		--
	--	--	--		--
	--	--	--		--
	--	--	--		--
	--	--	--		--
	--	--	--		--
	--	--	--		--
	--	--	--		--
	--	--	--		--
	--	--	--		--
	--	--	--		--
	--	--	--		--
			--

## Sheet: Fig. 2(ii) and Fig. 2c(ii)
	Fig. 2b(ii)
	LALC	LAHC	HALC	HAHC
	34.5488	54.3041	71.9489	100
	39.7201	58.3646	63.6911	95.5084
	38.6743	60.2587	71.6877	93.7371
	Fig. 2c(ii)
	LALC	LAHC	HALC	HAHC
	4.5688	4.66058	8.43917	16.1618
	4.04691	5.92035	12.7634	23.1252
	0.88684	4.40521	13.064	25.7401

## Sheet: Fig. 3
Fig. 3c
	MHC amount (ng)
	LALC	HALC
	0.172167	1.38767
	0.241833	1.045
	0.455833	0.978667
Fig. 3d
	Total protein amount (ug)
	LALC	HALC
	42.625	91.7917
	63.7917	109.542
	59.7083	96.0417
Fig. 3e
	Stiffness (kPa)
	Bare LALC	LALC	Bare HALC	HALC	LALC, 60 ℃	HALC, 60 ℃
	2.40187	2.40187	7.56245	6.64875	2.05829	8.81277
	2.00648	2.15145	7.07189	6.12965	2.12481	9.2545
	2.56159	3.99958	7.32944	4.63986	2.51883	7.97384
Fig. 3f
	Peak area of flavors (%)
	HALC	Bare HALC	LALC	Bare LALC
Bitter almond	4.92	1.29	1.27	2.07
	4.76	2.49	1.8	1.41
	4.62	2.07	1.76	1.27
Roasted beef	2.65	0	0	0
	2.98	0	0	0
	2.27	0	0	0

## Sheet: Fig. 3b
	Category	Term	Count	Gene ratio, %	PValue	Genes	List Total	Pop Hits	Pop Total	Fold Enrichment	Bonferroni	Benjamini	FDR
	UP_KW_MOLECULAR_FUNCTION	KW-0689~Ribosomal protein	8	10.9589	0.000235893	RS13_BOVIN, RLA2_BOVIN, RL12_BOVIN, RL30_BOVIN, A0A3Q1N7Q5_BOVIN, A0A452DIP9_BOVIN, RS19_BOVIN, RS3_BOVIN, A0A3Q1LQ87_BOVIN, RS3A_BOVIN, G3N262_BOVIN, RS16_BOVIN, A0A3Q1M6V0_BOVIN	50	264	10254	6.21455	0.00705265	0.0073127	0.00660502
	UP_KW_MOLECULAR_FUNCTION	KW-0687~Ribonucleoprotein	8	10.9589	0.00103604	RS13_BOVIN, RLA2_BOVIN, RL12_BOVIN, RL30_BOVIN, A0A3Q1N7Q5_BOVIN, A0A452DIP9_BOVIN, RS19_BOVIN, RS3_BOVIN, A0A3Q1LQ87_BOVIN, RS3A_BOVIN, G3N262_BOVIN, RS16_BOVIN, A0A3Q1M6V0_BOVIN	50	338	10254	4.85396	0.0306188	0.00802931	0.00725228
	UP_KW_MOLECULAR_FUNCTION	KW-0560~Oxidoreductase	8	10.9589	0.00768461	Q0QES8_BOVIN, Q0QF29_BOVIN, Q4H0Z3_BOVIN, H6S1N5_BOVIN, A0A3Q1LMX0_BOVIN, F1N7T1_BOVIN, A0A4D6BGW0_BOVIN, PRDX6_BOVIN, A0A3Q1M8J9_BOVIN, Q712W6_BOVIN, A0A3Q1MFJ3_BOVIN, GPX1_BOVIN, A0A3Q1LZ18_BOVIN, A0A3Q1N6T1_BOVIN, A0A3Q1N308_BOVIN, Q58DR9_BOVIN, AK1A1_BOVIN, MDHM_BOVIN, A0A3Q1LTB0_BOVIN, SBP1_BOVIN, NB5R3_BOVIN, AL1A1_BOVIN, G3P_BOVIN	50	484	10254	3.38975	0.206601	0.0397038	0.0358615
	UP_KW_MOLECULAR_FUNCTION	KW-0009~Actin-binding	6	8.21918	0.0008015	A0A3Q1MPS4_BOVIN, COF2_BOVIN, TPM1_BOVIN, A1XE97_BOVIN, ACTN4_BOVIN, TAGL_BOVIN, ACTN1_BOVIN, A0A3Q1LPQ6_BOVIN, A0A3Q1MAJ8_BOVIN, A0A3Q1LQX6_BOVIN, V6F957_BOVIN, A0A452DIE5_BOVIN, A0A3Q1LFZ6_BOVIN, A0A3Q1N0N4_BOVIN, A0A3Q1MFS2_BOVIN, ARPC5_BOVIN, A4ZZF8_BOVIN, A0A3Q1M5C0_BOVIN, A0A3Q1MRU0_BOVIN, A0A3Q1MBS5_BOVIN, G3MXC8_BOVIN, A0A3Q1MR52_BOVIN, A0A3Q1M1V8_BOVIN	50	154	10254	7.99013	0.0237676	0.00802931	0.00725228
	UP_KW_MOLECULAR_FUNCTION	KW-0143~Chaperone	5	6.84932	0.00716563	A0A1C9EIX6_BOVIN, A0A1B0Z542_BOVIN, Q58DP7_BOVIN, TCPQ_BOVIN, HSPB1_BOVIN, PARK7_BOVIN, A0A3Q1N8Q5_BOVIN, Q58DJ8_BOVIN, TCPG_BOVIN, A0A3Q1MTL6_BOVIN, A0A1C9EIX3_BOVIN, CH10_BOVIN, E9RHW1_BOVIN	50	161	10254	6.36894	0.194057	0.0397038	0.0358615
	UP_KW_MOLECULAR_FUNCTION	KW-0514~Muscle protein	4	5.47945	0.000769142	A0A452DJW7_BOVIN, TPM1_BOVIN, TAGL_BOVIN, ACTS_BOVIN, A0A3Q1LPQ6_BOVIN, A0A3Q1LQX6_BOVIN, V6F957_BOVIN, A0A3Q1LFZ6_BOVIN, A0A3Q1N0N4_BOVIN, A0A3Q1M5C0_BOVIN, A4IFM8_BOVIN, MLRS_BOVIN, A0A3Q1M1V8_BOVIN	50	38	10254	21.5874	0.0228188	0.00802931	0.00725228
	UP_KW_CELLULAR_COMPONENT	KW-0963~Cytoplasm	47	64.3836	7.5746e-23	VIME_BOVIN, Q4H0Z3_BOVIN, PARK7_BOVIN, TAGL_BOVIN, HDGF_BOVIN, A0A3Q1M8J9_BOVIN, ACTS_BOVIN, Q712W6_BOVIN, A0A3Q1N308_BOVIN, A4ZZF8_BOVIN, RAB1B_BOVIN, A0A3Q1MBS5_BOVIN, PDLI4_BOVIN, AL1A1_BOVIN, A0A3Q1MPS4_BOVIN, TCPQ_BOVIN, PSA6_BOVIN, FABP5_BOVIN, A1XE97_BOVIN, A0A4D6BGW0_BOVIN, ACTN4_BOVIN, ACTN1_BOVIN, MOES_BOVIN, Q08E18_BOVIN, V6F957_BOVIN, A0A3Q1MFI5_BOVIN, A0A3Q1M0D3_BOVIN, A1A4N9_BOVIN, …	61	2596	14247	4.2285	2.04514e-21	2.04514e-21	1.8179e-21
	UP_KW_CELLULAR_COMPONENT	KW-0539~Nucleus	23	31.5068	0.00089377	VIME_BOVIN, Q4H0Z3_BOVIN, PARK7_BOVIN, HDGF_BOVIN, A0A3Q1M8J9_BOVIN, Q712W6_BOVIN, RS3_BOVIN, A0A3Q1N308_BOVIN, NDKB_BOVIN, PDLI4_BOVIN, GSTP1_BOVIN, E9RHW1_BOVIN, A0A3Q1ML02_BOVIN, STRAP_BOVIN, HSPB1_BOVIN, FABP5_BOVIN, PSA6_BOVIN, A0A4D6BGW0_BOVIN, ACTN4_BOVIN, NDKA1_BOVIN, STIP1_BOVIN, RIDA_BOVIN, Q08E18_BOVIN, A0A3Q1M0D3_BOVIN, A0A452DIE5_BOVIN, A1A4N9_BOVIN, A0A3Q1MFS2_BOVIN, SBP1_BOVIN, A0A…	61	2686	14247	1.99993	0.0238535	0.00603294	0.00536262
	UP_KW_CELLULAR_COMPONENT	KW-0206~Cytoskeleton	15	20.5479	1.81914e-07	VIME_BOVIN, Q58DP7_BOVIN, Q4H0Z3_BOVIN, A0A3Q1MQ68_BOVIN, A0A3Q1M8J9_BOVIN, ACTS_BOVIN, Q712W6_BOVIN, A0A3Q1LPQ6_BOVIN, RS3_BOVIN, A0A3Q1MAJ8_BOVIN, ARPC5_BOVIN, A4ZZF8_BOVIN, A0A3Q1M5C0_BOVIN, A0A3Q1MBS5_BOVIN, PDLI4_BOVIN, E9RHW1_BOVIN, A0A1C9EIX6_BOVIN, Q0QES8_BOVIN, A0A1B0Z542_BOVIN, A0A3Q1MPS4_BOVIN, COF2_BOVIN, TCPQ_BOVIN, HSPB1_BOVIN, TPM1_BOVIN, H6S1N5_BOVIN, A1XE97_BOVIN, A0A4D6BGW0_BOVI…	61	614	14247	5.7058	4.91167e-06	2.45584e-06	2.18297e-06
	UP_KW_CELLULAR_COMPONENT	KW-0496~Mitochondrion	12	16.4384	0.000672618	A0A452DIK0_BOVIN, Q0QF29_BOVIN, F1N7T1_BOVIN, PARK7_BOVIN, Q1JP98_BOVIN, A0A3Q1LUM6_BOVIN, RS3_BOVIN, A0A3Q1N6T1_BOVIN, CX6B1_BOVIN, Q58DR9_BOVIN, MDHM_BOVIN, A0A3Q1LTB0_BOVIN, NB5R3_BOVIN, A0A3Q1M3K7_BOVIN, GSTP1_BOVIN, A0A3Q1N4F8_BOVIN, A0A3Q1LMX0_BOVIN, A0A3Q1N8Q5_BOVIN, RAB7A_BOVIN, NDUAC_BOVIN, A0A3Q1LZ18_BOVIN, ATP5H_BOVIN, RIDA_BOVIN, A0A3Q1M3F1_BOVIN, CH10_BOVIN, A0A3Q1M2F0_BOVIN, ATP5I_B…	61	840	14247	3.33653	0.0180028	0.00603294	0.00536262
	UP_KW_BIOLOGICAL_PROCESS	KW-0324~Glycolysis	4	5.47945	0.00073545	Q0QES8_BOVIN, Q4H0Z3_BOVIN, A0A3Q1MXQ0_BOVIN, H6S1N5_BOVIN, A0A4D6BGW0_BOVIN, A0A3Q1MPQ0_BOVIN, G3X7N4_BOVIN, A0A3Q1M8J9_BOVIN, Q712W6_BOVIN, TPIS_BOVIN, ENOA_BOVIN, A0A452DIX3_BOVIN, PGK1_BOVIN, F1MB08_BOVIN, A0A3Q1LGA6_BOVIN, Q58DJ6_BOVIN, G3P_BOVIN	42	28	6339	21.5612	0.0354082	0.0353016	0.0353016

## Sheet: Supplementary Fig. 1
		LALC	LAHC	HALC	HAHC
	Raman shift (cm-1)	Intensity (arb. units)	Intensity (arb. units)	Intensity (arb. units)	Intensity (arb. units)
	1357.62	5.07791	1.64987	5.19568	3.25454
	1358.6	3.25386	0.32893	4.48899	1.56279
	1359.59	1.69298	-0.82447	3.86346	0.15429
	1360.57	0.76693	-1.6715	3.30367	-0.86935
	1361.56	0.24315	-2.0715	2.79555	-1.49335
	1362.54	-0.0022	-2.12154	2.30935	-1.9171
	1363.52	-0.21124	-1.80997	1.84126	-2.08745
	1364.51	0.04147	-1.14828	1.40954	-2.07435
	1365.49	0.15323	-0.25381	1.02545	-1.9293
	1366.48	0.86254	0.78389	0.70092	-1.61419
	1367.46	1.814	1.83425	0.44203	-1.14434
	1368.44	2.62955	2.86672	0.27234	-0.60169
	1369.42	3.1612	3.77149	0.19854	-0.11944
	1370.41	3.80922	4.48788	0.23452	0.19136
	1371.39	4.22967	5.09925	0.39873	0.47462
	1372.37	5.35392	5.63392	0.70433	0.66887
	1373.36	6.42164	6.02681	1.14901	0.96337
	1374.34	7.8788	6.33948	1.71502	1.34712
	1375.32	9.13895	6.60285	2.38473	1.71577
	1376.3	10.2511	6.88541	3.13723	2.04622
	1377.28	11.7463	7.25598	3.93414	2.34517
	1378.27	13.0984	7.72488	4.76142	2.71838
	1379.25	14.8751	8.32114	5.60812	3.29263
	1380.23	17.518	8.94141	6.45913	3.91128
	1381.21	19.8172	9.54268	7.31364	4.55593
	1382.19	22.3995	10.2014	8.17634	5.01808
	1383.17	24.9777	10.8688	9.06425	5.28373
	1384.15	27.658	11.5	9.99875	5.53878
	1385.13	30.2042	12.09	10.9882	5.77734
	1386.11	32.4855	12.6329	12.0555	6.01059
	1387.09	35.3267	13.1448	13.2051	6.24634
	1388.07	37.983	13.5551	14.4223	6.38369
	1389.05	40.3402	13.9639	15.6973	6.61324
	1390.03	42.7255	14.3593	16.997	6.98169
	1391.01	44.9838	14.738	18.2805	7.56354
	1391.99	47.246	15.1377	19.51	8.37119
	1392.97	49.5413	15.6317	20.6585	9.22305
	1393.95	52.2725	16.2194	21.7248	10.2204
	1394.93	54.6418	16.7792	22.6884	11.3354
	1395.91	57.024	17.3101	23.5553	12.5273
	1396.89	58.8413	17.887	24.3379	13.905
	1397.87	60.4575	18.4522	25.0615	15.3261
	1398.84	62.3536	19.0975	25.7741	16.8377
	1399.82	64.4309	19.798	26.5324	18.5097
	1400.8	66.4301	20.4977	27.3867	20.3823
	1401.78	67.8994	21.1494	28.3684	22.626
	1402.75	69.2164	21.7456	29.4933	25.0516
	1403.73	71.4137	22.4276	30.7974	27.7049
	1404.71	73.5499	23.2524	32.2829	30.6324
	1405.69	76.1962	24.2157	33.9535	33.7896
	1406.66	78.7593	25.3554	35.7701	37.1332
	1407.64	81.0075	26.5908	37.7088	40.5772
	1408.62	82.8598	27.94	39.7354	44.0738
	1409.59	85.2379	29.4899	41.8026	47.5627
	1410.57	88.7571	31.2562	43.8811	50.8464
	1411.55	91.9314	33.2325	45.9293	54.12
	1412.52	94.8415	35.3234	47.8975	57.3539
	1413.5	97.6157	37.4001	49.7646	60.4226
	1414.47	99.7728	39.4331	51.5133	63.2235
	1415.45	102.206	41.3562	53.1541	65.8541
	1416.43	105.146	43.1759	54.6746	68.3448
	1417.4	108.166	44.8629	56.0524	70.5507
	1418.38	110.341	46.3219	57.2864	72.4403
	1419.35	111.631	47.5052	58.362	74.1272
	1420.33	113.027	48.3921	59.2962	75.4359
	1421.3	114.059	49.0681	60.0916	76.3448
	1422.27	114.659	49.6352	60.753	76.9147
	1423.25	115.931	50.0529	61.2914	77.2573
	1424.22	117.038	50.371	61.6985	77.3682
	1425.2	117.496	50.5761	62.0011	77.1999
	1426.17	118.159	50.7351	62.2403	76.9948
	1427.15	119.455	50.9761	62.4664	76.8544
	1428.12	121.045	51.3413	62.7272	76.8093
	1429.09	123.299	51.912	63.0681	77.0642
	1430.07	126.13	52.624	63.5447	77.6559
	1431.04	129.717	53.4897	64.1957	78.6378
	1432.01	134.125	54.6146	65.0567	80.0647
	1432.99	139.346	56.0104	66.1597	81.8343
	1433.96	145.486	57.834	67.5139	84.0622
	1434.93	152.628	59.9716	69.1206	86.5661
	1435.9	160.25	62.3169	70.97	89.267
	1436.87	168.687	64.9378	73.0468	92.0829
	1437.85	177.401	67.8159	75.3401	94.8476
	1438.82	186.744	71.0056	77.82	97.5225
	1439.79	196.799	74.4051	80.4518	100.095
	1440.76	206.731	77.9455	83.2177	102.475
	1441.73	216.651	81.6119	86.0895	104.818
	1442.7	226.806	85.1914	89.0383	107.058
	1443.67	236.319	88.7988	92.0191	109.29
	1444.65	245.491	92.4475	94.9674	111.537
	1445.62	253.979	96.0029	97.8133	113.788
	1446.59	261.938	99.3513	100.486	116.109
	1447.56	268.575	102.401	102.91	118.507
	1448.53	273.754	105.151	105.018	120.871
	1449.5	277.366	107.558	106.743	123.174
	1450.47	279.669	109.523	108.025	125.158
	1451.44	280.045	111.09	108.825	126.726
	1452.41	279.21	112.142	109.136	127.789
	1453.38	277.333	112.631	108.99	128.338
	1454.35	274.61	112.607	108.42	128.384
	1455.32	270.443	112.12	107.472	127.832
	1456.29	266.188	111.171	106.208	126.612
	1457.25	261.309	109.796	104.7	124.752
	1458.22	256.424	108.11	103.007	122.292
	1459.19	251.318	106.172	101.191	119.455
	1460.16	246.407	104.029	99.3093	116.354
	1461.13	241.51	101.736	97.3752	113.021
	1462.09	236.432	99.3388	95.3915	109.448
	1463.06	230.929	96.7963	93.3474	105.627
	1464.03	225.536	94.1767	91.2342	101.753
	1465	219.438	91.5581	89.029	98.011
	1465.96	213.755	88.9583	86.6874	94.4302
	1466.93	207.348	86.2888	84.1782	90.9451
	1467.9	200.422	83.5772	81.476	87.504
	1468.87	192.742	80.7896	78.5509	84.0609
	1469.83	184.713	77.9089	75.4043	80.689
	1470.8	176.109	74.9899	72.0533	77.3829
	1471.77	167.4	72.0163	68.5136	74.1308
	1472.73	158.569	68.8968	64.8404	70.696
	1473.7	149.495	65.6162	61.0853	66.8599
	1474.66	139.452	62.1686	57.3114	62.652
	1475.63	129.581	58.5461	53.5805	58.2594
	1476.6	119.641	54.7696	49.9827	53.6802
	1477.56	110.227	50.8954	46.5675	48.9372
	1478.53	100.755	47.0053	43.385	43.9346
	1479.49	91.4261	43.054	40.4529	38.7674
	1480.46	81.9912	39.2034	37.7912	33.5616
	1481.42	72.7601	35.584	35.3808	28.5509
	1482.39	64.0407	32.1944	33.1996	23.9942
	1483.35	55.895	28.9916	31.1931	19.9431
	1484.32	48.4583	26.0954	29.3183	16.2516
	1485.28	41.917	23.5411	27.496	13.007
	1486.25	35.8504	21.2633	25.6715	10.2622
	1487.21	30.2604	19.1547	23.8007	8.12399
	1488.17	25.5309	17.2581	21.8689	6.56174
	1489.14	21.4635	15.4078	19.8484	5.45304
	1490.1	17.6997	13.5757	17.7472	4.71899
	1491.06	14.2197	11.7957	15.5881	4.21284
	1492.03	11.603	10.1229	13.423	3.81864
	1492.99	9.0981	8.46081	11.2776	3.59878
	1493.95	6.69182	6.75741	9.22044	3.46413
	1494.91	4.36514	5.08371	7.3176	3.31898
	1495.88	2.69263	3.59525	5.60503	3.14568
	1496.84	1.37405	2.26825	4.1178	2.90373
	1497.8	0.44077	1.23746	2.89756	2.63418
	1498.76	0.02379	0.44576	1.94202	2.31672
	1499.73	-0.11562	-0.12391	1.25435	1.95262
	1500.69	-0.5451	-0.4585	0.81271	1.55977
	1501.65	-0.75158	-0.563	0.62187	1.11192
	1502.61	-0.39046	-0.38399	0.66243	0.69027
	1503.57	0.72396	0.04581	0.9051	0.35232
	1504.53	1.49228	0.56851	1.31596	0.04857
	1505.5	2.34087	1.21655	1.85329	-0.19734
	1506.46	2.99819	1.87765	2.45895	-0.32959
	1507.42	3.98861	2.54995	3.11211	-0.34124
	1508.38	5.63543	3.25316	3.79337	-0.17069
	1509.34	7.35405	3.90626	4.46744	0.25256
	1510.3	9.22127	4.60867	5.0826	0.93641
	1511.26	10.458	5.33737	5.59946	1.73535
	1512.22	11.0779	6.05657	6.00552	2.6618
	1513.18	12.2039	6.79498	6.30578	3.67335
	1514.14	12.9351	7.50728	6.52834	4.7149
	1515.1	14.0243	8.23458	6.722	5.68415
	1516.06	14.4093	9.01839	6.92086	6.62849
	1517.01	14.2095	9.83146	7.14715	7.51109
	1517.97	14.4349	10.7388	7.45461	8.22384
	1518.93	14.6848	11.5734	7.90467	8.80779
	1519.89	15.3795	12.2684	8.54944	9.46144
	1520.85	16.4816	12.8973	9.4061	10.1472

## Sheet: Supplementary Fig. 2
	LALC	HALC
	Weight on Day 0 (mg)	Weight on Day 0 (mg)
	371.4	403.4
	326.3	425.9
	379.7	507
	Weight on Day 12 (mg)	Weight on Day 12 (mg)
	292	400
	308	419
	300	501

## Sheet: Supplementary Fig. 3
		Day 2
		HALC	LALC
		119963	99407.4
		81074.1	88851.9
		106630	137185
		Day 4
		HALC	LALC
		561533	674533
		362867	543533
		387867	712533

## Sheet: Supplementary Fig. 4
	Category	Term	Count	Gene ratio, %	PValue	Genes	List Total	Pop Hits	Pop Total	Fold Enrichment	Bonferroni	Benjamini	FDR
	UP_KW_MOLECULAR_FUNCTION	KW-0378~Hydrolase	105	13.076	4.26025e-06	A0A3Q1M0L3_BOVIN, IF4A1_BOVIN, PMGE_BOVIN, A0A3Q1M6P2_BOVIN, ACTS_BOVIN, A0A452DJ01_BOVIN, B2LWN2_BOVIN, OARD1_BOVIN, PP2AB_BOVIN, A0A3Q1NEN2_BOVIN, A0A3Q1MC90_BOVIN, A0A452DHW3_BOVIN, A0A3Q1MNG0_BOVIN, SEPR_BOVIN, A0A4V1ENG1_BOVIN, A0A1P8NW33_BOVIN, A0A3Q1MK68_BOVIN, CATS_BOVIN, F1MIH9_BOVIN, HSP7C_BOVIN, C6ERC0_BOVIN, A0A3Q1LZP3_BOVIN, UCHL3_BOVIN, Q6DW14_BOVIN, A0A3Q1LMS5_BOVIN, A0A3Q1M7W9_BOV…	520	1348	10254	1.53599	0.000340763	3.83423e-05	2.88751e-05
	UP_KW_MOLECULAR_FUNCTION	KW-0687~Ribonucleoprotein	75	9.33998	3.37966e-28	RS29_BOVIN, A0A452DIV1_BOVIN, A0A3Q1NMC5_BOVIN, HNRPK_BOVIN, G8JKV5_BOVIN, MVP_BOVIN, A0A3Q1MQW8_BOVIN, RS19_BOVIN, RL31_BOVIN, A0A3Q1LQ87_BOVIN, F1N1S1_BOVIN, RL7_BOVIN, RL27A_BOVIN, A0A452DIN1_BOVIN, RT07_BOVIN, A0A3Q1LR62_BOVIN, ROA1_BOVIN, RT27_BOVIN, RT17_BOVIN, A0A3Q1MMW5_BOVIN, A0A3Q1LSF9_BOVIN, RL17_BOVIN, RL4_BOVIN, A0A3Q1MK96_BOVIN, RS2_BOVIN, RM15_BOVIN, A7E336_BOVIN, RS20_BOVIN, B1H0W…	520	338	10254	4.37557	2.70372e-26	2.73752e-26	2.06159e-26
	UP_KW_MOLECULAR_FUNCTION	KW-0560~Oxidoreductase	65	8.09465	7.61272e-13	Q4H0Z3_BOVIN, A0A452DI43_BOVIN, F1MZD5_BOVIN, PRDX2_BOVIN, A0A3Q1M5R4_BOVIN, CRYL1_BOVIN, A0A3Q1M8J9_BOVIN, F1MS25_BOVIN, Q712W6_BOVIN, RDH14_BOVIN, A0A3Q1N443_BOVIN, LDHB_BOVIN, A0A3Q1LW10_BOVIN, A0A3Q1MTE4_BOVIN, DHE3_BOVIN, A0A3Q1N308_BOVIN, B8LJQ6_BOVIN, A8KC82_BOVIN, F1N7K8_BOVIN, NXN_BOVIN, AL1A1_BOVIN, A0A3Q1LVY3_BOVIN, A0A3Q1MBW0_BOVIN, Q3T180_BOVIN, A0A3Q1LN22_BOVIN, A0A411D3E8_BOVIN, ID…	520	484	10254	2.64824	6.09024e-11	1.23326e-11	9.28752e-12
	UP_KW_MOLECULAR_FUNCTION	KW-0689~Ribosomal protein	64	7.97011	2.97658e-26	RS29_BOVIN, A0A452DIV1_BOVIN, A0A3Q1NMC5_BOVIN, G8JKV5_BOVIN, A0A3Q1MQW8_BOVIN, RS19_BOVIN, RL31_BOVIN, A0A3Q1LQ87_BOVIN, F1N1S1_BOVIN, RL7_BOVIN, RL27A_BOVIN, A0A452DIN1_BOVIN, RT07_BOVIN, RT27_BOVIN, RT17_BOVIN, A0A3Q1MMW5_BOVIN, A0A3Q1LSF9_BOVIN, RL17_BOVIN, RL4_BOVIN, A0A3Q1MK96_BOVIN, RS2_BOVIN, RM15_BOVIN, A7E336_BOVIN, RS20_BOVIN, B1H0W8_BOVIN, RS26_BOVIN, RL14_BOVIN, A0A3Q1N3Q0_BOVIN, Q3S…	520	264	10254	4.78042	2.38126e-24	1.20551e-24	9.07856e-25
	UP_KW_MOLECULAR_FUNCTION	KW-0694~RNA-binding	57	7.09838	3.17337e-09	A0A3Q1M0L3_BOVIN, HNRPK_BOVIN, IF4A1_BOVIN, A8YXY5_BOVIN, PARK7_BOVIN, A0A3Q1MQW8_BOVIN, F1N1S1_BOVIN, RL7_BOVIN, A0A452DJ21_BOVIN, DX39B_BOVIN, A0A3Q1LR62_BOVIN, CN37_BOVIN, PHAX_BOVIN, ROA1_BOVIN, RT27_BOVIN, RT17_BOVIN, A0A3Q1MMW5_BOVIN, A0A3Q1MFI2_BOVIN, DDX1_BOVIN, IF4E_BOVIN, F1N4M9_BOVIN, A0A452DI79_BOVIN, IMDH2_BOVIN, DYR_BOVIN, PABP1_BOVIN, A0A140T872_BOVIN, IF2A_BOVIN, F120A_BOVIN, A0A3…	520	481	10254	2.33679	2.53869e-07	4.28405e-08	3.22626e-08
	UP_KW_MOLECULAR_FUNCTION	KW-0143~Chaperone	41	5.10585	1.13559e-17	DJB11_BOVIN, PARK7_BOVIN, F1MTW8_BOVIN, F1MGX0_BOVIN, Q3SZD6_BOVIN, A0A3Q1LXU0_BOVIN, PFD3_BOVIN, G5E507_BOVIN, DNJB1_BOVIN, A0A3Q1M8L6_BOVIN, DNJA1_BOVIN, TCPA_BOVIN, A0A3Q1NDT7_BOVIN, SERPH_BOVIN, TCPD_BOVIN, A0A452DI96_BOVIN, PFD6_BOVIN, GRPE1_BOVIN, E9RHW1_BOVIN, TCPQ_BOVIN, ERP44_BOVIN, HSPB1_BOVIN, F1MG07_BOVIN, A6QM13_BOVIN, A0A3Q1N8Q5_BOVIN, FKBP4_BOVIN, CH60_BOVIN, HSP7C_BOVIN, TCPG_BOVI…	520	161	10254	5.02167	9.08474e-16	3.0661e-16	2.30904e-16
	UP_KW_MOLECULAR_FUNCTION	KW-0009~Actin-binding	39	4.85679	9.69024e-17	A0A3Q1MS33_BOVIN, WDR1_BOVIN, ARC1A_BOVIN, A0A3Q1MIW2_BOVIN, TAGL_BOVIN, A0A3Q1MXB7_BOVIN, CAZA2_BOVIN, A0A3Q1LLE9_BOVIN, MRP_BOVIN, A0A452DIB6_BOVIN, Q2KJ75_BOVIN, A4ZZF8_BOVIN, F1N1I6_BOVIN, A0A3Q1MBS5_BOVIN, ARPC2_BOVIN, A0A3Q1LPZ4_BOVIN, A0A3Q1MND0_BOVIN, CAPZB_BOVIN, E1BN47_BOVIN, A0A3Q1MPS4_BOVIN, A0A1P8NW33_BOVIN, LASP1_BOVIN, A1XE97_BOVIN, ACTN4_BOVIN, ACTN1_BOVIN, A0A3Q1MG13_BOVIN, CYFP1…	520	154	10254	4.99383	8.88178e-15	1.96227e-15	1.47776e-15
	UP_KW_MOLECULAR_FUNCTION	KW-0413~Isomerase	23	2.86426	7.79222e-07	A0A452DIC9_BOVIN, F1MEN8_BOVIN, PMGE_BOVIN, NNRE_BOVIN, TPIS_BOVIN, A0A3Q1MF13_BOVIN, RPIA_BOVIN, A0A140T853_BOVIN, PGM1_BOVIN, G5E534_BOVIN, A0A3Q1M3Q7_BOVIN, A0A3Q1M264_BOVIN, PDIA3_BOVIN, G6PI_BOVIN, PPIB_BOVIN, FKBP4_BOVIN, CH60_BOVIN, GALE_BOVIN, Q3T179_BOVIN, A0A3Q1LRD1_BOVIN, F1MTJ9_BOVIN, PGAM2_BOVIN, F1MU79_BOVIN, A0A3Q1MTD5_BOVIN, PTGIS_BOVIN, A0A3Q1LMU2_BOVIN, A0JND6_BOVIN, A0A3Q1LKG9_…	520	133	10254	3.41009	6.23359e-05	9.01672e-06	6.79037e-06
	UP_KW_MOLECULAR_FUNCTION	KW-0436~Ligase	15	1.868	0.00685544	PURA2_BOVIN, Q599X3_BOVIN, Q59A31_BOVIN, Q58DJ4_BOVIN, F1MKH6_BOVIN, A0A3Q1LLF2_BOVIN, SYWC_BOVIN, F1MGC0_BOVIN, A0A3Q1M1K1_BOVIN, Q599X5_BOVIN, A0A3Q1MEF0_BOVIN, F1MDW1_BOVIN, PUR2_BOVIN, Q6PWM5_BOVIN, A1L588_BOVIN, A0A3Q1MIX4_BOVIN, RTCB_BOVIN, F1MHM5_BOVIN, F1MTX7_BOVIN, A0A3Q1LXT8_BOVIN, SUCB1_BOVIN, PCCB_BOVIN, A0A3Q1MIC2_BOVIN, Q58CS4_BOVIN, SYSM_BOVIN, A0A452DIR0_BOVIN, SYNC_BOVIN, SYMC_BO…	520	132	10254	2.24082	0.423237	0.0326642	0.0245989
	UP_KW_MOLECULAR_FUNCTION	KW-0396~Initiation factor	13	1.61893	3.25887e-06	IF2A_BOVIN, A0A3Q1M0L3_BOVIN, F1N5F7_BOVIN, IF4A1_BOVIN, IF4H_BOVIN, F1MMQ5_BOVIN, EIF3L_BOVIN, A0A3Q1MNJ2_BOVIN, EIF3D_BOVIN, EI2BD_BOVIN, G3MXI7_BOVIN, A0A452DJ21_BOVIN, EIF3I_BOVIN, A0A3Q1MQM1_BOVIN, A7MBG9_BOVIN, EIF1A_BOVIN, EIF3M_BOVIN, A0A3Q1NCM6_BOVIN, A0A3Q1N5T2_BOVIN, IF4E_BOVIN, A0A3Q1LN44_BOVIN, IF4A2_BOVIN, EIF3J_BOVIN, A0A3Q1LPP5_BOVIN, EIF3E_BOVIN, A0A3Q1NEI6_BOVIN, A0A3Q1N0V7_BOVIN	520	48	10254	5.34063	0.000260676	3.29961e-05	2.48489e-05
	UP_KW_MOLECULAR_FUNCTION	KW-0514~Muscle protein	10	1.24533	8.87332e-05	TPM2_BOVIN, A0A452DID9_BOVIN, F1MLW0_BOVIN, TAGL_BOVIN, MYL6_BOVIN, ACTS_BOVIN, A0A3Q1LPQ6_BOVIN, MYL1_BOVIN, A1XEA6_BOVIN, A0A3Q1M5C0_BOVIN, Q8HYY3_BOVIN, Q0VBX6_BOVIN, Q32L20_BOVIN, A0A452DJW7_BOVIN, TPM1_BOVIN, TPM3_BOVIN, A0A3Q1MDB1_BOVIN, A0A3Q1LTX4_BOVIN, A0A3Q1LQX6_BOVIN, V6F957_BOVIN, MLRV_BOVIN, A0A3Q1N6P5_BOVIN, A0A3Q1LFZ6_BOVIN, A0A3Q1N0N4_BOVIN, A4IFM8_BOVIN, A1XEA7_BOVIN, Q08E10_BOVI…	520	38	10254	5.18927	0.00707383	0.000598949	0.000451061
	UP_KW_MOLECULAR_FUNCTION	KW-0575~Peroxidase	8	0.996264	7.1641e-05	PRDX1_BOVIN, A0A3Q1LUB3_BOVIN, A0A452DI43_BOVIN, A0A411D3E8_BOVIN, PRDX2_BOVIN, A0A3Q1MQP3_BOVIN, PRDX6_BOVIN, A0A3Q1MAI4_BOVIN, GPX1_BOVIN, A0A3Q1LKF1_BOVIN, CATA_BOVIN, Q9BGI4_BOVIN, A0A3Q1LW10_BOVIN, GPX8_BOVIN, PRDX4_BOVIN, PRDX3_BOVIN	520	22	10254	7.17063	0.00571509	0.000527538	0.000397282
	UP_KW_MOLECULAR_FUNCTION	KW-0251~Elongation factor	7	0.871731	3.46212e-05	L7R5X3_BOVIN, A0A3Q1M9K4_BOVIN, EF1D_BOVIN, Q1JPA2_BOVIN, EFTU_BOVIN, F1MG05_BOVIN, HBS1L_BOVIN, L7R4Y6_BOVIN, F1N1V0_BOVIN, A1XEA0_BOVIN, A0A452DIM3_BOVIN, EF1B_BOVIN, EF1A1_BOVIN, EF1G_BOVIN, A0A3Q1M492_BOVIN, EF2_BOVIN	520	14	10254	9.85962	0.00276591	0.000280432	0.000211189
	UP_KW_MOLECULAR_FUNCTION	KW-0030~Aminoacyl-tRNA synthetase	7	0.871731	0.00194407	Q58DJ4_BOVIN, A0A3Q1LLF2_BOVIN, F1MKH6_BOVIN, SYWC_BOVIN, F1MHM5_BOVIN, F1MTX7_BOVIN, A0A3Q1LXT8_BOVIN, A0A3Q1M1K1_BOVIN, Q58CS4_BOVIN, SYSM_BOVIN, SYNC_BOVIN, F1MDW1_BOVIN, SYMC_BOVIN, SYYC_BOVIN, SYRC_BOVIN, SYDC_BOVIN	520	27	10254	5.11239	0.144164	0.010498	0.00790589
	UP_KW_MOLECULAR_FUNCTION	KW-0021~Allosteric enzyme	7	0.871731	0.00756881	Q2KIU9_BOVIN, PYGB_BOVIN, F1MU08_BOVIN, A0A3Q1NA32_BOVIN, A0A3Q1MRK8_BOVIN, BDH_BOVIN, PARP1_BOVIN, PDE5A_BOVIN, F1MU24_BOVIN, PYGL_BOVIN, UGDH_BOVIN, A0A3Q1M168_BOVIN, A0A3Q1MVZ1_BOVIN, Q2KIL3_BOVIN, A0A3Q1MI00_BOVIN, HEM2_BOVIN, A0A3Q1M2P3_BOVIN	520	35	10254	3.94385	0.455457	0.0340596	0.0256499
	UP_KW_MOLECULAR_FUNCTION	KW-0049~Antioxidant	6	0.747198	0.0012133	PRDX1_BOVIN, A0A3Q1LUB3_BOVIN, A0A452DI43_BOVIN, PRDX2_BOVIN, PRDX6_BOVIN, A0A3Q1MAI4_BOVIN, SODC_BOVIN, A0A411D3F5_BOVIN, A4URH1_BOVIN, Q9BGI4_BOVIN, A0A3Q1LW10_BOVIN, PRDX4_BOVIN, PRDX3_BOVIN	520	17	10254	6.95973	0.0925554	0.00701979	0.00528651
	UP_KW_MOLECULAR_FUNCTION	KW-0518~Myosin	6	0.747198	0.0012133	A0A452DID9_BOVIN, A0A452DJW7_BOVIN, A0A3Q1LNB7_BOVIN, A0A3Q1MHV1_BOVIN, MYL6_BOVIN, MYO1C_BOVIN, A0A3Q1MDB1_BOVIN, MYL1_BOVIN, A0A452DIZ9_BOVIN, MLRV_BOVIN, A0A3Q1N6P5_BOVIN, MYH10_BOVIN, A0A3Q1M3N4_BOVIN, A1XEA6_BOVIN, A1XEA7_BOVIN, Q08E10_BOVIN, A0A452DJY5_BOVIN, MLRS_BOVIN, F1ME15_BOVIN	520	17	10254	6.95973	0.0925554	0.00701979	0.00528651
	UP_KW_MOLECULAR_FUNCTION	KW-0117~Actin capping	5	0.622665	0.00432493	A0A3Q1MS33_BOVIN, CAPZB_BOVIN, F1MJH1_BOVIN, RADI_BOVIN, A0A3Q1N894_BOVIN, A0A3Q1M698_BOVIN, GELS_BOVIN, A0A3Q1MIW2_BOVIN, A0A452DI45_BOVIN, CAZA2_BOVIN, CAZA1_BOVIN, A0A3Q1MG13_BOVIN, A0A3Q1LZP7_BOVIN, A6QQJ5_BOVIN, A0A3Q1MIS1_BOVIN, A0A3Q1LFG8_BOVIN, A0A3Q1LXG3_BOVIN, A0A3Q1N8A3_BOVIN, F1N1I6_BOVIN, A0A3Q1LR88_BOVIN, A0A3Q1LPZ4_BOVIN	520	14	10254	7.04258	0.293014	0.021895	0.0164888
	UP_KW_CELLULAR_COMPONENT	KW-0963~Cytoplasm	403	50.1868	3.56332e-122	VIME_BOVIN, A0A3Q1NDM7_BOVIN, A0A3Q1M5R4_BOVIN, A0A3Q1M8J9_BOVIN, EIF3L_BOVIN, A0A452DJ01_BOVIN, Q1JPE9_BOVIN, AL1A1_BOVIN, SGT1_BOVIN, A0A4V1ENG1_BOVIN, RL17_BOVIN, RL4_BOVIN, ACTN4_BOVIN, HSP7C_BOVIN, C6ERC0_BOVIN, F1N4M9_BOVIN, A2VE83_BOVIN, G5E531_BOVIN, A0A3Q1LZP3_BOVIN, A0A3Q1MFI5_BOVIN, Q6DW14_BOVIN, F1MU79_BOVIN, A0A3Q1LMS5_BOVIN, GLRX1_BOVIN, Q3SZG7_BOVIN, F6Q9S4_BOVIN, A0A3Q1N894_BOVIN,…	716	2596	14247	3.08895	1.67476e-120	1.67476e-120	1.069e-120
	UP_KW_CELLULAR_COMPONENT	KW-0539~Nucleus	224	27.8954	2.63647e-16	STA5B_BOVIN, VIME_BOVIN, ARC1A_BOVIN, A0A3Q1NDM7_BOVIN, A0A3Q1LSG3_BOVIN, A0A3Q1M6P2_BOVIN, A0A3Q1M8J9_BOVIN, A0A3Q1M7K8_BOVIN, MRT4_BOVIN, Q1JPE9_BOVIN, SGT1_BOVIN, ACTN4_BOVIN, HSP7C_BOVIN, IF4E_BOVIN, A7E336_BOVIN, A2VE83_BOVIN, F1MJJ7_BOVIN, F1MHG9_BOVIN, PFD5_BOVIN, F1MU79_BOVIN, PABP1_BOVIN, A0A3Q1LMS5_BOVIN, B0JYN8_BOVIN, A0A3Q1MEK7_BOVIN, A0A3Q1MA06_BOVIN, A0A3Q1MA86_BOVIN, NTF2_BOVIN, A0…	716	2686	14247	1.65941	1.04361e-14	2.47828e-15	1.58188e-15
	UP_KW_CELLULAR_COMPONENT	KW-0496~Mitochondrion	161	20.0498	1.28556e-52	PURA2_BOVIN, COX41_BOVIN, A0A3Q1M5R4_BOVIN, A0A3Q1M6P2_BOVIN, F1MS25_BOVIN, A0A3Q1M0H3_BOVIN, A0A3Q1N443_BOVIN, Q0QEK4_BOVIN, NNRE_BOVIN, LDHB_BOVIN, BAX_BOVIN, F1MWR3_BOVIN, DHE3_BOVIN, B2LWN2_BOVIN, A0A3Q1MMS8_BOVIN, A8KC82_BOVIN, B8LJQ6_BOVIN, A5D9E7_BOVIN, F1N7K8_BOVIN, A0A3Q1NEN2_BOVIN, A0A3Q1MH36_BOVIN, RT17_BOVIN, A0A3Q1LVY3_BOVIN, ATPA_BOVIN, A0A3Q1MF55_BOVIN, A0A8P0LEB5_BOVIN, A6QM13_BOV…	716	840	14247	3.81379	6.04212e-51	3.02106e-51	1.92834e-51
	UP_KW_CELLULAR_COMPONENT	KW-0206~Cytoskeleton	81	10.0872	2.12319e-15	VIME_BOVIN, ARC1A_BOVIN, A0A3Q1M8J9_BOVIN, ACTS_BOVIN, MRP_BOVIN, PP2AB_BOVIN, A4ZZF8_BOVIN, A0A3Q1LVL0_BOVIN, ARPC2_BOVIN, PDLI4_BOVIN, CAPZB_BOVIN, A0A1P8NW33_BOVIN, A0A3Q1MP69_BOVIN, A1XE97_BOVIN, ACTN4_BOVIN, ACTY_BOVIN, A0A3Q1MG13_BOVIN, A0A452DIT4_BOVIN, G5E531_BOVIN, A0A3Q1LZP3_BOVIN, MOES_BOVIN, A0A3Q1LFG8_BOVIN, A0A3Q1LTX4_BOVIN, A0A3Q1MFI5_BOVIN, VASP_BOVIN, F1MU79_BOVIN, B0JYL8_BOVIN, …	716	614	14247	2.62499	9.91429e-14	1.66317e-14	1.0616e-14
	UP_KW_CELLULAR_COMPONENT	KW-0256~Endoplasmic reticulum	68	8.46824	3.60341e-09	RS29_BOVIN, A0A452DI43_BOVIN, MX1_BOVIN, A0A3Q1LT49_BOVIN, VAPB_BOVIN, A0A3Q1NDM7_BOVIN, PARK7_BOVIN, TPC6B_BOVIN, ACBP_BOVIN, A0A3Q1LW10_BOVIN, A0A3Q1MTE4_BOVIN, DHE3_BOVIN, A5D9E7_BOVIN, RHEB_BOVIN, A0A3Q1MH46_BOVIN, SERPH_BOVIN, A0A3Q1N4Q1_BOVIN, F1MPP1_BOVIN, A0A3Q1M264_BOVIN, A0A3Q1M0U9_BOVIN, A0A654IE56_BOVIN, A0A3Q1LKS3_BOVIN, RABP2_BOVIN, CLCC1_BOVIN, PPIB_BOVIN, AN32A_BOVIN, F1MG07_BOVIN…	716	629	14247	2.15114	1.6936e-07	2.41943e-08	1.54432e-08
	UP_KW_CELLULAR_COMPONENT	KW-0999~Mitochondrion inner membrane	58	7.22291	3.10139e-20	M5FHL5_BOVIN, ADT2_BOVIN, COX41_BOVIN, A0A3Q1M5R4_BOVIN, F1MS25_BOVIN, A5D954_BOVIN, LDHB_BOVIN, A0A3Q1MMS8_BOVIN, A5D9E7_BOVIN, A0A3Q1MH46_BOVIN, NDUBB_BOVIN, ATPA_BOVIN, A0A3Q1MTZ5_BOVIN, A0A3Q1MF55_BOVIN, A0A3Q1NKK7_BOVIN, ATAD3_BOVIN, A0A3Q1M5I9_BOVIN, A0A3Q1LY17_BOVIN, G8JKZ0_BOVIN, NDUB4_BOVIN, PHB1_BOVIN, A0A3Q1LQ76_BOVIN, NNTM_BOVIN, Q1JP98_BOVIN, NDUB6_BOVIN, BDH_BOVIN, NDUC2_BOVIN, M5FJ…	716	279	14247	4.13651	1.45765e-18	4.85885e-19	3.10139e-19
	UP_KW_CELLULAR_COMPONENT	KW-0966~Cell projection	58	7.22291	4.64065e-09	A0A3Q1MS33_BOVIN, WDR1_BOVIN, F6QRH3_BOVIN, HNRPK_BOVIN, SNX1_BOVIN, A0A3Q1MXB7_BOVIN, ARPIN_BOVIN, EHD1_BOVIN, A0A3Q1MTE4_BOVIN, A0A452DIB6_BOVIN, A4ZZF8_BOVIN, F1MPP1_BOVIN, ARPC2_BOVIN, Q1JPE9_BOVIN, A0A3Q1MBS5_BOVIN, PDLI4_BOVIN, AL1A1_BOVIN, SEPR_BOVIN, E1BN47_BOVIN, A0A3Q1MPS4_BOVIN, TCPQ_BOVIN, A1XE97_BOVIN, Q8HYW7_BOVIN, ACTN1_BOVIN, CYFP1_BOVIN, A0A452DIT4_BOVIN, MOES_BOVIN, MYH10_BOVIN,…	716	499	14247	2.3128	2.1811e-07	2.72638e-08	1.74024e-08
	UP_KW_CELLULAR_COMPONENT	KW-0968~Cytoplasmic vesicle	42	5.23039	6.22444e-08	RAB8B_BOVIN, DNM1L_BOVIN, A0A140T856_BOVIN, F6QRH3_BOVIN, TMEDA_BOVIN, A0A3Q1NNP6_BOVIN, A0A3Q1LUM6_BOVIN, A0A3Q1LUR2_BOVIN, CSN4_BOVIN, TPRGL_BOVIN, A0A3Q1M3N4_BOVIN, COPE_BOVIN, F1MIC5_BOVIN, F1MPP1_BOVIN, F2Z4I2_BOVIN, SNX5_BOVIN, A0A452DHW3_BOVIN, A0A140T886_BOVIN, COPB_BOVIN, A0A3Q1LK58_BOVIN, VATA_BOVIN, AP3M1_BOVIN, A0A452DJG1_BOVIN, COPA_BOVIN, A0A3Q1MCV5_BOVIN, RB11B_BOVIN, RAB7A_BOVIN, …	716	328	14247	2.54792	2.92548e-06	3.25054e-07	2.07481e-07
	UP_KW_CELLULAR_COMPONENT	KW-0333~Golgi apparatus	41	5.10585	0.00015252	DNM1L_BOVIN, ANM5_BOVIN, A0A140T856_BOVIN, A0A3Q1MP35_BOVIN, SNAG_BOVIN, TMEDA_BOVIN, GOSR1_BOVIN, SNX1_BOVIN, TPC6B_BOVIN, MYDGF_BOVIN, A0A3Q1LUR2_BOVIN, A0A3Q1ND05_BOVIN, ACBP_BOVIN, A0A3Q1MTE4_BOVIN, ARFG3_BOVIN, A0A452DIQ1_BOVIN, COPE_BOVIN, RHEB_BOVIN, F1MYH6_BOVIN, A0A3Q1N4Q1_BOVIN, F1MPP1_BOVIN, F2Z4I2_BOVIN, F1N399_BOVIN, A0A3Q1M5V0_BOVIN, A0A140T886_BOVIN, GDIA_BOVIN, COPB_BOVIN, AP3M1_B…	716	434	14247	1.87977	0.00714336	0.000651677	0.000415964
	UP_KW_CELLULAR_COMPONENT	KW-0967~Endosome	35	4.35866	1.07719e-06	A0A3Q1LUB3_BOVIN, FLOT2_BOVIN, VPS4B_BOVIN, HMGB1_BOVIN, SNX1_BOVIN, A0A3Q1LUM6_BOVIN, WDFY1_BOVIN, SH3G1_BOVIN, EHD1_BOVIN, Q3MHZ0_BOVIN, A0A3Q1LN63_BOVIN, A0A3Q1M9I1_BOVIN, A0A3Q1M0E4_BOVIN, F1MYH6_BOVIN, F1MPP1_BOVIN, SNX5_BOVIN, PDLI4_BOVIN, F1N399_BOVIN, VAMP3_BOVIN, A0A3Q1LF87_BOVIN, A0A452DHW3_BOVIN, VPS28_BOVIN, RABX5_BOVIN, Q7YR84_BOVIN, A0A3Q1MI68_BOVIN, RB11B_BOVIN, A0A3Q1MK68_BOVIN, S…	716	275	14247	2.53248	5.06265e-05	5.06278e-06	3.23156e-06
	UP_KW_CELLULAR_COMPONENT	KW-0158~Chromosome	27	3.36239	0.0133257	F2Z4J6_BOVIN, A0A3Q1M3S4_BOVIN, A6H7F8_BOVIN, Q58D70_BOVIN, HMGB1_BOVIN, H4_BOVIN, A0A3Q1NEA9_BOVIN, F1MU08_BOVIN, A0A3Q1M6P2_BOVIN, Q58DB3_BOVIN, H12_BOVIN, A0A3Q1NHG3_BOVIN, B2LWN2_BOVIN, OARD1_BOVIN, PP2AB_BOVIN, A0A3Q1MLW0_BOVIN, E1BH89_BOVIN, A5D973_BOVIN, F1MPH3_BOVIN, F1MIH2_BOVIN, BUB3_BOVIN, A0JNP1_BOVIN, NUCKS_BOVIN, PP2AA_BOVIN, A0A3Q1MRD8_BOVIN, A0A3Q1MVZ1_BOVIN, A0A3Q1LZF0_BOVIN, SEP…	716	326	14247	1.648	0.467684	0.0391442	0.0249856
	UP_KW_CELLULAR_COMPONENT	KW-0647~Proteasome	25	3.11333	2.68726e-18	PRS6B_BOVIN, PSMD8_BOVIN, RD23B_BOVIN, A0A3Q1M1W9_BOVIN, PSMD3_BOVIN, F1MYH8_BOVIN, PSA2_BOVIN, Q9XSA9_BOVIN, O77625_BOVIN, PSMD6_BOVIN, A0A3Q1LPN6_BOVIN, PSD11_BOVIN, G5E589_BOVIN, UBP14_BOVIN, A0A3Q1M8B0_BOVIN, Q58D01_BOVIN, PSB4_BOVIN, A0A3Q1MIA4_BOVIN, PSB9_BOVIN, A0A3Q1MDI3_BOVIN, Q58D76_BOVIN, PSA6_BOVIN, A0A452DI44_BOVIN, PSB1_BOVIN, PSA1_BOVIN, A0A3Q1M1Q2_BOVIN, Q0V8N4_BOVIN, PRS10_BOVIN,…	716	51	14247	9.75394	1.26301e-16	3.15753e-17	2.01544e-17
	UP_KW_CELLULAR_COMPONENT	KW-0965~Cell junction	18	2.24159	0.00658667	WDR1_BOVIN, HNRPK_BOVIN, A0A3Q1LLE9_BOVIN, SH3G1_BOVIN, F1N1A9_BOVIN, A4ZZF8_BOVIN, F1MTP5_BOVIN, A0A3Q1MXS2_BOVIN, A0A3Q1LVL0_BOVIN, A0A3Q1MBS5_BOVIN, LIMD1_BOVIN, A0A654IE56_BOVIN, A0A3Q1MND0_BOVIN, SEPR_BOVIN, A0A3Q1MPS4_BOVIN, A0A1P8NW33_BOVIN, A1XE97_BOVIN, ACTN4_BOVIN, A0A452DHU4_BOVIN, A0A3Q1MT62_BOVIN, ACTN1_BOVIN, A0A3Q1LZP3_BOVIN, A0A452DIT4_BOVIN, A0A452DIE5_BOVIN, VASP_BOVIN, DBNL_BOV…	716	174	14247	2.05842	0.266991	0.0238133	0.0152
	UP_KW_CELLULAR_COMPONENT	KW-0747~Spliceosome	14	1.74346	0.00158772	HNRPF_BOVIN, HNRPK_BOVIN, SMD2_BOVIN, U5S1_BOVIN, A0A3Q1MVT2_BOVIN, F1N6D5_BOVIN, A0A3Q1M8L6_BOVIN, DX39B_BOVIN, RBM8A_BOVIN, ROA1_BOVIN, A0A3Q1MII4_BOVIN, PPIH_BOVIN, A0A3Q1N9S5_BOVIN, A0A3Q1LVE7_BOVIN, A0A3Q1MWB1_BOVIN, F6QBF9_BOVIN, A0A452DIC8_BOVIN, MFAP1_BOVIN, HSP7C_BOVIN, SRSF1_BOVIN, NH2L1_BOVIN, Q861P7_BOVIN, A0A3Q1MTD5_BOVIN, PABP1_BOVIN, F1MTY3_BOVIN, A0A3Q1LMS5_BOVIN, A8KC76_BOVIN, SF…	716	101	14247	2.75814	0.0719616	0.00621857	0.0039693
	UP_KW_CELLULAR_COMPONENT	KW-1000~Mitochondrion outer membrane	11	1.36986	0.0156562	DNM1L_BOVIN, A0A3Q1LHM2_BOVIN, F1N7T1_BOVIN, ARMC1_BOVIN, B8LS46_BOVIN, CISD2_BOVIN, A0A3Q1N6T1_BOVIN, BAX_BOVIN, A5D9E7_BOVIN, VDAC3_BOVIN, B8LJQ6_BOVIN, AOFA_BOVIN, A0A3Q1MH46_BOVIN, A0A3Q1MJQ7_BOVIN, NB5R3_BOVIN, A0A3Q1MN40_BOVIN, A0A3Q1MS21_BOVIN, A0A452DK61_BOVIN, A0A3Q1LMX0_BOVIN, B8LS47_BOVIN, CISD1_BOVIN, VDAC1_BOVIN, ECHB_BOVIN, A0A3Q1LZ18_BOVIN, A5D9C1_BOVIN, Q9GL29_BOVIN, VDAC2_BOVIN, …	716	91	14247	2.40526	0.523679	0.0432849	0.0276286
	UP_KW_CELLULAR_COMPONENT	KW-0137~Centromere	9	1.1208	0.0294109	A5D973_BOVIN, SEPT7_BOVIN, A0A3Q1M3S4_BOVIN, 2AAA_BOVIN, Q58D70_BOVIN, F1MIH2_BOVIN, BUB3_BOVIN, A0JNP1_BOVIN, KC1A_BOVIN, PP1G_BOVIN, F1MBT8_BOVIN, PP2AA_BOVIN, SMC1A_BOVIN, A0A3Q1N170_BOVIN, A0A3Q1M1U2_BOVIN, A0A3Q1LK11_BOVIN, PP2AB_BOVIN, A0A3Q1M0W1_BOVIN, A0A3Q1MLW0_BOVIN, SEPT2_BOVIN, A0A3Q1LW84_BOVIN, A6QNM0_BOVIN, Q32LI4_BOVIN	716	73	14247	2.45318	0.754154	0.0702994	0.0448719
	UP_KW_CELLULAR_COMPONENT	KW-0576~Peroxisome	8	0.996264	0.0299146	DNM1L_BOVIN, Q3T180_BOVIN, DHRS4_BOVIN, A0A411D3E8_BOVIN, F1MZD5_BOVIN, A0A3Q1MQP3_BOVIN, A0A3Q1LW91_BOVIN, F1MUT3_BOVIN, A0A3Q1LKF1_BOVIN, CATA_BOVIN, A0A3Q1LSG4_BOVIN, SCP2_BOVIN, RIDA_BOVIN, XDH_BOVIN, A0A3Q1MM92_BOVIN, A0A140T853_BOVIN, F1MV74_BOVIN, A0A3S5ZPW7_BOVIN, A0A3Q1M7W9_BOVIN, A0A3Q1MR86_BOVIN, IDI1_BOVIN, PEX5_BOVIN	716	60	14247	2.65307	0.760079	0.0702994	0.0448719
	UP_KW_CELLULAR_COMPONENT	KW-0771~Synaptosome	6	0.747198	0.0117964	E1BN47_BOVIN, ARF1_BOVIN, A0A452DHU4_BOVIN, LIN7C_BOVIN, ARPC2_BOVIN, VAMP3_BOVIN, PDLI4_BOVIN, CYFP1_BOVIN	716	28	14247	4.26387	0.427491	0.0369621	0.0235928
	UP_KW_CELLULAR_COMPONENT	KW-1135~Mitochondrion nucleoid	4	0.498132	0.00842131	ATAD3_BOVIN, TM10C_BOVIN, GLYM_BOVIN, HCD2_BOVIN, A0A452DJ37_BOVIN, A0A3Q1NLH8_BOVIN	716	9	14247	8.84358	0.327987	0.0282715	0.0180457
	UP_KW_BIOLOGICAL_PROCESS	KW-0813~Transport	142	17.6837	4.21001e-05	RAB8B_BOVIN, SNAG_BOVIN, A0A3Q1LT49_BOVIN, A0A3Q1NNP6_BOVIN, F1MS25_BOVIN, A0A3Q1LUR2_BOVIN, NNRE_BOVIN, A0A3Q1MTE4_BOVIN, F1MWR3_BOVIN, A0A3Q1MMS8_BOVIN, A0A452DIQ1_BOVIN, F1MPP1_BOVIN, ROA1_BOVIN, VAMP3_BOVIN, A0A452DHW3_BOVIN, A0A3Q1LK58_BOVIN, RABP2_BOVIN, COPA_BOVIN, ATPA_BOVIN, SNAA_BOVIN, A0A3Q1M8I0_BOVIN, A0A3Q1MF55_BOVIN, ACTN4_BOVIN, A0A3Q1MK68_BOVIN, A5D7S0_BOVIN, VDAC1_BOVIN, A0A452DI…	428	1569	6339	1.34042	0.00508126	0.000721716	0.000631501
	UP_KW_BIOLOGICAL_PROCESS	KW-0653~Protein transport	64	7.97011	1.15795e-12	RAB8B_BOVIN, SNAG_BOVIN, A0A3Q1LT49_BOVIN, SNX1_BOVIN, A0A3Q1LUR2_BOVIN, EHD1_BOVIN, ARFG3_BOVIN, A0A3Q1N308_BOVIN, A0A452DIQ1_BOVIN, RAB1B_BOVIN, PHAX_BOVIN, F1MPP1_BOVIN, VAMP3_BOVIN, A0A3Q1LF87_BOVIN, A0A452DHW3_BOVIN, VPS28_BOVIN, A0A3Q1LK58_BOVIN, RABX5_BOVIN, COPA_BOVIN, SNAA_BOVIN, ACTN4_BOVIN, A0A3Q1MK68_BOVIN, A5D7S0_BOVIN, A0A3Q1NKK7_BOVIN, COPD_BOVIN, G3X6P5_BOVIN, ARF1_BOVIN, A0A3Q1MF…	428	366	6339	2.58986	1.40113e-10	1.38954e-10	1.21585e-10
	UP_KW_BIOLOGICAL_PROCESS	KW-0648~Protein biosynthesis	29	3.61146	1.27223e-10	A0A3Q1LLF2_BOVIN, A0A3Q1M0L3_BOVIN, A0A3Q1M9K4_BOVIN, SYWC_BOVIN, IF4A1_BOVIN, EF1D_BOVIN, Q1JPA2_BOVIN, A0A3Q1M1K1_BOVIN, EIF3L_BOVIN, L7R4Y6_BOVIN, A0A452DJ21_BOVIN, EIF3I_BOVIN, G3MXI7_BOVIN, A1XEA0_BOVIN, A0A3Q1MQM1_BOVIN, ERF1_BOVIN, A7MBG9_BOVIN, A0A3Q1N5T2_BOVIN, IF4E_BOVIN, IF4A2_BOVIN, Q58CS4_BOVIN, F1N1V0_BOVIN, SYNC_BOVIN, A0A3Q1LPP5_BOVIN, SYRC_BOVIN, EIF3E_BOVIN, SYDC_BOVIN, A0A3Q1N0…	428	105	6339	4.09059	1.5394e-08	7.63337e-09	6.6792e-09
	UP_KW_BIOLOGICAL_PROCESS	KW-0249~Electron transport	28	3.48692	8.81716e-09	Q3SZE6_BOVIN, M5FHL5_BOVIN, NDUS3_BOVIN, A0A411D3G7_BOVIN, Q1JPF2_BOVIN, F1MS25_BOVIN, CYC_BOVIN, F1MWR3_BOVIN, A0A3Q1MTE4_BOVIN, NDUA8_BOVIN, ETFA_BOVIN, NDUBB_BOVIN, A0A3Q1M2J9_BOVIN, NDUBA_BOVIN, A0A452DJA3_BOVIN, QCR7_BOVIN, NDUAC_BOVIN, TMX1_BOVIN, NDUS6_BOVIN, GLRX1_BOVIN, NDUA9_BOVIN, QCR1_BOVIN, ERO1A_BOVIN, A0A452DI87_BOVIN, G5E543_BOVIN, NDUB4_BOVIN, A0A452DIK0_BOVIN, QCR8_BOVIN, A0A452…	428	117	6339	3.54445	1.06688e-06	3.23115e-07	2.82726e-07
	UP_KW_BIOLOGICAL_PROCESS	KW-0053~Apoptosis	27	3.36239	0.00426097	HINT2_BOVIN, Q4H0Z3_BOVIN, A0A3Q1LSG3_BOVIN, F1MU08_BOVIN, F1MTW8_BOVIN, A0A3Q1M8J9_BOVIN, CYC_BOVIN, Q712W6_BOVIN, MYDGF_BOVIN, A0A3Q1LJM2_BOVIN, A0A452DIE9_BOVIN, RS3_BOVIN, A0A3Q1M7K8_BOVIN, BAX_BOVIN, A0A3Q1MTE4_BOVIN, A0A3Q1LR62_BOVIN, A0A3Q1MJQ7_BOVIN, A0A3Q1LML6_BOVIN, STK4_BOVIN, FADD_BOVIN, KANK2_BOVIN, SEPR_BOVIN, A0A3Q1MVY3_BOVIN, A0A4D6BGW0_BOVIN, ASC_BOVIN, ADT3_BOVIN, CASP3_BOVIN, V…	428	224	6339	1.78522	0.403502	0.039352	0.034433
	UP_KW_BIOLOGICAL_PROCESS	KW-0508~mRNA splicing	24	2.98879	0.000441438	HNRPK_BOVIN, A8YXY5_BOVIN, RBM4_BOVIN, A0A3Q1MVT2_BOVIN, A0A3Q1M8L6_BOVIN, DX39B_BOVIN, RBM8A_BOVIN, A0A3Q1LR62_BOVIN, QKI_BOVIN, A0A3Q1LML6_BOVIN, ROA1_BOVIN, STRAP_BOVIN, F6QBF9_BOVIN, A0A452DIC8_BOVIN, HSP7C_BOVIN, SRSF1_BOVIN, Q861P7_BOVIN, A0A3Q1MTD5_BOVIN, PABP1_BOVIN, PUF60_BOVIN, A0A3Q1LMS5_BOVIN, A8KC76_BOVIN, SF3B5_BOVIN, A0A3Q1MA86_BOVIN, F1MXY9_BOVIN, HNRPF_BOVIN, SMD2_BOVIN, TRA2B_BO…	428	161	6339	2.20781	0.0520237	0.00529725	0.0046351
	UP_KW_BIOLOGICAL_PROCESS	KW-0679~Respiratory chain	22	2.73973	1.07705e-08	QCR8_BOVIN, Q3SZE6_BOVIN, A0A452DIK0_BOVIN, M5FHL5_BOVIN, A0A452DIB4_BOVIN, NDUS3_BOVIN, Q1JPF2_BOVIN, NDUB6_BOVIN, NDUV1_BOVIN, CYC_BOVIN, NDUA6_BOVIN, F1MS25_BOVIN, A0A3Q1LPX6_BOVIN, NDUC2_BOVIN, NDUA2_BOVIN, NDUA8_BOVIN, A0A452DIK3_BOVIN, NDUS8_BOVIN, NDUBB_BOVIN, Q3MI02_BOVIN, NDUAA_BOVIN, A8YXY4_BOVIN, QCR2_BOVIN, A0A452DJA3_BOVIN, NDUBA_BOVIN, A0A411D3B8_BOVIN, QCR7_BOVIN, G1K1X0_BOVIN, NDU…	428	75	6339	4.34449	1.30323e-06	3.23115e-07	2.82726e-07
	UP_KW_BIOLOGICAL_PROCESS	KW-0931~ER-Golgi transport	16	1.99253	5.3158e-06	A0A140T856_BOVIN, A0A3Q1MP35_BOVIN, SNAG_BOVIN, TMEDA_BOVIN, GOSR1_BOVIN, A0A3Q1M6H3_BOVIN, A0A3Q1LUR2_BOVIN, F6Q334_BOVIN, A0A3Q1M1H7_BOVIN, ARFG3_BOVIN, A0A452DIQ1_BOVIN, COPE_BOVIN, SEC13_BOVIN, A0A3Q1M5V0_BOVIN, A0A140T886_BOVIN, A0A3Q1NA69_BOVIN, COPB_BOVIN, COPA_BOVIN, A0A3Q1MCV5_BOVIN, SNAA_BOVIN, A0A3Q1LXX9_BOVIN, YKT6_BOVIN, A5D7S0_BOVIN, SAR1A_BOVIN, USO1_BOVIN, COPD_BOVIN, A0A3Q1LQI0_B…	428	59	6339	4.01647	0.000643006	0.000106316	9.30265e-05
	UP_KW_BIOLOGICAL_PROCESS	KW-0375~Hydrogen ion transport	13	1.61893	0.000274644	AT5F1_BOVIN, F1MLB8_BOVIN, Q45LM4_BOVIN, Q58DR7_BOVIN, A0A481U6N4_BOVIN, A0A481U5S9_BOVIN, ATPB_BOVIN, B1NZI9_BOVIN, A0A3Q1MVM8_BOVIN, Q1JP98_BOVIN, Q0QEM9_BOVIN, A0A3Q1NNP6_BOVIN, Q45LV2_BOVIN, A0A481U6B1_BOVIN, A0A3Q1M4M4_BOVIN, A0A481U7B1_BOVIN, A0A8E6GNX6_BOVIN, ATP8_BOVIN, Q45LL1_BOVIN, A0A481U6M2_BOVIN, Q7JAT2_BOVIN, I3PEP6_BOVIN, A0A8E6GRC7_BOVIN, ATP5J_BOVIN, VATA_BOVIN, B1P0L6_BOVIN, A0A…	428	56	6339	3.43821	0.0326902	0.00411966	0.0036047
	UP_KW_BIOLOGICAL_PROCESS	KW-0816~Tricarboxylic acid cycle	11	1.36986	8.94642e-07	Q0QF29_BOVIN, A0A3Q1M6K6_BOVIN, A0A411D3G7_BOVIN, ACON_BOVIN, A0A3Q1LZ07_BOVIN, F1MGC0_BOVIN, SDHB_BOVIN, Q0QEK4_BOVIN, Q0QEX9_BOVIN, Q58DR9_BOVIN, Q1P9Q3_BOVIN, MDHM_BOVIN, A0A3Q1LTB0_BOVIN, IDH3B_BOVIN, ODPB_BOVIN, IDH3A_BOVIN, A0A3Q1MLP3_BOVIN, SUCB1_BOVIN, KGD4_BOVIN, A0A3Q1MTX8_BOVIN, Q148J8_BOVIN, CISY_BOVIN, SUCB2_BOVIN, IDHP_BOVIN, A0A452DI87_BOVIN	428	23	6339	7.0834	0.000108246	2.14714e-05	1.87875e-05
	UP_KW_BIOLOGICAL_PROCESS	KW-0810~Translation regulation	11	1.36986	0.00426313	IF2A_BOVIN, Q4H0Z3_BOVIN, A0A3Q1MA86_BOVIN, A0A3Q1MLJ9_BOVIN, A0A3Q1M8J9_BOVIN, Q712W6_BOVIN, RS3_BOVIN, F1N1S1_BOVIN, A0A452DJ21_BOVIN, RBM8A_BOVIN, QKI_BOVIN, RT27_BOVIN, A0A3Q1M492_BOVIN, A0A3Q1LWB2_BOVIN, Q0QES8_BOVIN, MI4GD_BOVIN, H6S1N5_BOVIN, A0A4D6BGW0_BOVIN, F6QBF9_BOVIN, RL13A_BOVIN, A0A452DIC8_BOVIN, HBS1L_BOVIN, IF4E_BOVIN, F1N1V0_BOVIN, PYM1_BOVIN, A0A3Q1NEI6_BOVIN, G3P_BOVIN	428	57	6339	2.85821	0.403658	0.039352	0.034433
	UP_KW_BIOLOGICAL_PROCESS	KW-0324~Glycolysis	9	1.1208	0.000371509	Q4H0Z3_BOVIN, A0A3Q1NKS6_BOVIN, PMGE_BOVIN, A0A3Q1MPQ0_BOVIN, A0A3Q1M8J9_BOVIN, Q712W6_BOVIN, A0A3Q1MVL5_BOVIN, TPIS_BOVIN, F1N2F2_BOVIN, A0A3Q1MP70_BOVIN, A0A452DI31_BOVIN, A8KC82_BOVIN, A0A452DIX3_BOVIN, PGK1_BOVIN, F1MB08_BOVIN, Q58DJ6_BOVIN, A0A3Q1M0V5_BOVIN, Q0QES8_BOVIN, G6PI_BOVIN, A0A3Q1MXQ0_BOVIN, H6S1N5_BOVIN, A0A4D6BGW0_BOVIN, G3X7N4_BOVIN, ENOB_BOVIN, A0A3Q1LMT0_BOVIN, ODO1_BOVIN, ENO…	428	28	6339	4.7606	0.0439652	0.00495345	0.00433427
	UP_KW_BIOLOGICAL_PROCESS	KW-0554~One-carbon metabolism	6	0.747198	0.00231118	A0A452DI11_BOVIN, MAT2B_BOVIN, GLYM_BOVIN, DYR_BOVIN, MTDC_BOVIN, SAHH_BOVIN, A0A3Q1LW27_BOVIN, SFXN3_BOVIN, A0A3Q1MN60_BOVIN, A0A3Q1M2J8_BOVIN, A0A140T872_BOVIN	428	15	6339	5.9243	0.244199	0.0252129	0.0220613
	UP_KW_BIOLOGICAL_PROCESS	KW-0133~Cell shape	5	0.622665	0.00650666	E1BN47_BOVIN, G5E5A9_BOVIN, A0A3Q1LNB7_BOVIN, Q95KV4_BOVIN, G5E5A8_BOVIN, A0A3Q1LVC7_BOVIN, A0A3Q1NHX9_BOVIN, B8Y9S9_BOVIN, B8Y9T0_BOVIN, G5E5B0_BOVIN, CYFP1_BOVIN, A0A3Q1LJW6_BOVIN, A1XEA1_BOVIN, A0A452DIZ9_BOVIN, MYH10_BOVIN, FBLI1_BOVIN, Q95KV5_BOVIN, EZRI_BOVIN, FINC_BOVIN, A0A3Q1M4K6_BOVIN	428	12	6339	6.17114	0.5461	0.0557714	0.0487999

[truncated: 18 more sheets: Supplementary Fig. 5, Supplementary Fig. 6, Supplementary Fig. 7, Supplementary Fig. 8, Supplementary Fig. 9, Supplementary Fig. 10, Fig. 4, Supplementary Fig. 11, Supplementary Fig. 12, Supplementary Fig. 13, Supplementary Fig. 14, Supplementary Fig. 15, Supplementary Fig. 16, Supplementary Fig. 17, Fig. 5, Supplementary Fig. 18, Supplementary Fig. 20, Supplementary Fig. 21]
